# Supplementary material for: A genome-scale CRISPR Cas9 dropout screen identifies synthetically lethal targets in SRC-3 inhibited cancer cells
Source: Commun Biol. 2021 Mar 25;4:399. doi: 10.1038/s42003-021-01929-1 (PMC7994904; doi:10.1038/s42003-021-01929-1)
Supplement: Supplementary file 3 — Supplementary Data 1 [file 42003_2021_1929_MOESM3_ESM.xlsx]

## Sheet: Supplement1-SI12-TOP_100
DRACO_T2	ratio	Primary Function (UniProt)	Gene regulation		CTCFL	15		list length	100
SERHL2	0.111111	Probable serine hydrolase. May be related to cell muscle hypertrophy.	Metabolism		MEIS1			duplicates	5	NDNF, NOSIP, OR5I1, NCOA2, MRPL37
CTCFL	0.125	Testis-specific DNA binding protein responsible for insulator function, nuclear architecture and transcriptional control, which probably acts by recruiting epigenetic chromatin modifiers.	GPCR/GTPase		ELP2			triplicate	1	PDAP1
MARK4	0.142857	Serine/threonine-protein kinase. Phosphorylates the microtubule-associated protein MAPT/TAU.	kinase		TP73			Number of genes	93
CDK4	0.16	Ser/Thr-kinase component of cyclin D-CDK4 (DC) complexes that phosphorylate and inhibit members of the retinoblastoma (RB) protein family including RB1 and regulate the cell-cycle during G1/S transition.	RNA processing		NCOA2
CTH	0.183824	Catalyzes the last step in the trans-sulfuration pathway from methionine to cysteine.			JUN
NDUFAF3	0.2	Essential factor for the assembly of mitochondrial NADH:ubiquinone oxidoreductase complex (complex I).			TCEB3C
ACOX3	0.2	Oxidizes the CoA-esters of 2-methyl-branched fatty acids.			ONECUT3
MAPK8 (JNK1)	0.217391	Serine/threonine-protein kinase involved in various processes such as cell proliferation, differentiation, migration, transformation and programmed cell death.			NCOA3
NCBP1	0.21875	Component of the cap-binding complex (CBC), which binds cotranscriptionally to the 5'-cap of pre-mRNAs and is involved in various processes such as pre-mRNA splicing, translation regulation, nonsense-mediated mRNA decay, RNA-mediated gene silencing (RNAi) by microRNAs (miRNAs) and mRNA export.			NCOA1
GPI (G6PI)	0.22	In the cytoplasm, catalyzes the conversion of glucose-6-phosphate to fructose-6-phosphate, the second step in glycolysis, and the reverse reaction during gluconeogenesis.			ZNF613
YARS2	0.222222	Catalyzes the attachment of tyrosine to tRNA(Tyr) in a two-step reaction: tyrosine is first activated by ATP to form Tyr-AMP and then transferred to the acceptor end of tRNA(Tyr).			NCOA2
HGC6.3	0.222222				ATAD2
MXRA7	0.222222	Matrix-remodeling-associated protein 7			DNMT3A
DPP4	0.227273	Cell surface glycoprotein receptor involved in the costimulatory signal essential for T-cell receptor (TCR)-mediated T-cell activation.			CCNT1
MEIS1	0.230769	Acts as a transcriptional regulator of PAX6. Acts as a transcriptional activator of PF4 in complex with PBX1 or PBX2.			CTH	12
SLC28A2	0.230769	Sodium-dependent and purine-selective transporter.			NDUFAF3
DEPDC1B	0.230769	GTPase activator activity			ACOX3
AMT	0.236364	The glycine cleavage system catalyzes the degradation of glycine			GPI
OR4D6	0.242424	Odorant receptor. G-protein coupled receptor. Transducer.			AMT
C17orf89 (NDUFAF8)	0.25	Involved in the assembly of mitochondrial NADH:ubiquinone oxidoreductase complex (complex I, MT-ND1). Required to stabilize NDUFAF5			SPTLC3
CCNT1	0.25	Regulatory subunit of the cyclin-dependent kinase pair (CDK9/cyclin-T1) complex, also called positive transcription elongation factor B (P-TEFb), which is proposed to facilitate the transition from abortive to productive elongation by phosphorylating the CTD (C-terminal domain) of the large subunit of RNA polymerase II (RNA Pol II).			NDUFAF5
ELP2	0.25	Component of the RNA polymerase II elongator complex, a multiprotein complex associated with the RNA polymerase II (Pol II) holoenzyme, and which is involved in transcriptional elongation.			ALDH2
SOD2	0.25	Destroys superoxide anion radicals which are normally produced within the cells and which are toxic to biological systems.			PCCA
TP73	0.25	DNA-binding transcription activator activity, RNA polymerase II-specific.			DEGS2
SNIP1	0.25	Required for pre-mRNA splicing as component of the spliceosome.			IP6K1
					GK5
DRACO_T3	ratio				DEPDC1B	7
NCOA2	0.0830918	Transcriptional coactivator for steroid receptors and nuclear receptors.			OR4D6
OR5I1	0.105263	Odorant receptor. G-protein coupled receptor. Transducer.			LMBRD2
PDAP1	0.206349	Enhances PDGFA-stimulated cell growth in fibroblasts, but inhibits the mitogenic effect of PDGFB			S1PR1
SLCO6A1	0.244444	Transporter.			OR5I1
CLPX	0.265625	ATP-dependent specificity component of the Clp protease. Chaperon			RHOA
STXBP4	0.287234	Plays a role in the translocation of transport vesicles from the cytoplasm to the plasma membrane.			RIC8A
CDK3	0.291667	Serine/threonine-protein kinase that plays a critical role in the control of the eukaryotic cell cycle; involved in G0-G1 and G1-S cell cycle transitions.			MARK4	4
OSGIN1	0.294118	Regulates the differentiation and proliferation through the regulation of cell death.			CDK4
SPTLC3	0.296296	Serine palmitoyltransferase (SPT). The heterodimer formed with LCB1/SPTLC1 constitutes the catalytic core. Lipid metabolism, Sphingolipid metabolism.			MAPK8
KRTAP9-6	0.315789	keratinization			CDK3
SNX30	0.32	Plays a role in the reorganization of the cytoskeleton, endocytosis and cellular vesicle trafficking via its interactions with membranes, WASL, DNM1 and DNM2.			SNRPF	7
JUN	0.323529	Transcription factor that recognizes and binds to the enhancer heptamer motif 5'-TGA[CG]TCA-3.			NCBP1
TCEB3C	0.34375	SIII, also known as elongin, is a general transcription elongation factor that increases the RNA polymerase II transcription elongation past template-encoded arresting sites.			SNIP1
NUAK2	0.344828	Stress-activated kinase involved in tolerance to glucose starvation.			ZCRB1
ONECUT3	0.35	Transcriptional activator. Binds the consensus DNA sequence 5'-DHWATTGAYTWWD-3' on a variety of gene promoters such as those of HNF3B and TTR.			SFPQ
NDUFAF5	0.352941	Arginine hydroxylase involved in the assembly of mitochondrial NADH:ubiquinone oxidoreductase complex (complex I, MT-ND1) at early stages.			POLR3G
DNAJC11	0.352941	Required for mitochondrial inner membrane organization.			CSTF1
ZCRB1	0.36	mRNA splicing, via spliceosome			PDAP1
KCNV2	0.363636	otassium channel subunit. Modulates channel activity by shifting the threshold and the half-maximal activation to more negative values.			NDNF
KCTD7	0.363636	May be involved in the control of excitability of cortical neurons.			NOSIP
ALDH2	0.368421	This protein is involved in step 2 of the subpathway that synthesizes acetate from ethanol.
STEAP4	0.37037	Integral membrane protein that functions as NADPH-dependent ferric-chelate reductase, using NADPH from one side of the membrane to reduce a Fe3+ chelate that is bound on the other side of the membrane.
NOSIP	0.370787	E3 ubiquitin-protein ligase that is essential for proper development of the forebrain, the eye, and the face.
LMBRD2	0.372549	G-protein coupled receptor-associated protein LMBRD2. Recruited to ligand-activated beta-2 adrenergic receptor/ADRB2, it negatively regulates the adrenergic receptor signaling pathway.
FGF13	0.375	Microtubule-binding protein which directly binds tubulin and is involved in both polymerization and stabilization of microtubules (By similarity).
Terrace_T2	log2FC
NCOA3	-1.23802	Nuclear receptor coactivator that directly binds nuclear receptors and stimulates the transcriptional activities in a hormone-dependent fashion. Plays a central role in creating a multisubunit coactivator complex, which probably acts via remodeling of chromatin.
CDCA8	-0.906891	Component of the chromosomal passenger complex (CPC), a complex that acts as a key regulator of mitosis.
PDAP1	-0.731004	Enhances PDGFA-stimulated cell growth in fibroblasts, but inhibits the mitogenic effect of PDGFB
CSH1	-0.729103	Produced only during pregnancy and is involved in stimulating lactation, fetal growth and metabolism.
ATP5I	-0.695808	Mitochondrial membrane ATP synthase (F1F0 ATP synthase or Complex V) produces ATP from ADP in the presence of a proton gradient across the membrane which is generated by electron transport complexes of the respiratory chain.
NCOA1	-0.639569	Nuclear receptor coactivator that directly binds nuclear receptors and stimulates the transcriptional activities in a hormone-dependent fashion.
RPS11	-0.638326	40S ribosomal protein S11
DHX36	-0.619728	Multifunctional ATP-dependent helicase that unwinds G-quadruplex (G4) structures. Plays a role in many biological processes such as genomic integrity, gene expression regulations and as a sensor to initiate antiviral responses.
HORMAD1	-0.609048	Plays a key role in meiotic progression.
NAA11	-0.601614	Displays alpha (N-terminal) acetyltransferase activity.
NDNF	-0.597035	Promotes matrix assembly and cell adhesiveness (By similarity). Promotes neuron migration, growth and survival as well as neurite outgrowth
SNRPF	-0.578704	Plays role in pre-mRNA splicing as core component of the SMN-Sm complex that mediates spliceosomal snRNP assembly and as component of the spliceosomal U1, U2, U4 and U5 small nuclear ribonucleoproteins (snRNPs), the building blocks of the spliceosome
POLR3G	-0.566449	DNA-dependent RNA polymerase catalyzes the transcription of DNA into RNA using the four ribonucleoside triphosphates as substrates.
PCCA	-0.564878	This is one of the 2 subunits of the biotin-dependent propionyl-CoA carboxylase (PCC), a mitochondrial enzyme involved in the catabolism of odd chain fatty acids, branched-chain amino acids isoleucine, threonine, methionine, and valine and other metabolites
MRPL37	-0.564785	39S ribosomal protein L37, mitochondrial
RAD23B	-0.564614	Multiubiquitin chain receptor involved in modulation of proteasomal degradation. Binds to polyubiquitin chains.
C17orf58	-0.562242	UPF0450 protein C17orf58
RNF103-CHMP3	-0.56174	RNF103-CHMP3 readthrough. ubiquitin-protein transferase activity
CSTF1	-0.560715	One of the multiple factors required for polyadenylation and 3'-end cleavage of mammalian pre-mRNAs
RSPH10B	-0.557128	Radial spoke head 10 homolog B2
C1orf186 (RHEX)	-0.545687	Differentiation, Erythrocyte maturation
CLDN9	-0.545434	Plays a major role in tight junction-specific obliteration of the intercellular space, through calcium-independent cell-adhesion activity.
S1PR1	-0.539206	G-protein coupled receptor for the bioactive lysosphingolipid sphingosine 1-phosphate (S1P) that seems to be coupled to the G(i) subclass of heteromeric G proteins.
SFPQ	-0.536053	DNA- and RNA binding protein, involved in several nuclear processes. Essential pre-mRNA splicing factor required early in spliceosome formation and for splicing catalytic step II, probably as a heteromer with NONO.
DEGS2	-0.530017	Bifunctional enzyme which acts as both a sphingolipid delta4-desaturase and a sphingolipid C4-monooxygenase.
Terrace_T3	log2FC
NCOA2	-1.59501	Transcriptional coactivator for steroid receptors and nuclear receptors.
OR5I1	-0.746025	Odorant receptor. G-protein coupled receptor. Transducer.
FAM92A1	-0.623279	Acts as a positive regulator of ciliary hedgehog signaling (By similarity).
NDNF	-0.592576	Promotes matrix assembly and cell adhesiveness (By similarity). Promotes neuron migration, growth and survival as well as neurite outgrowth
RHOA	-0.590976	Small GTPase which cycles between an active GTP-bound and an inactive GDP-bound state.
MUC20	-0.590124	May regulate MET signaling cascade.
IP6K1	-0.584963	Converts inositol hexakisphosphate (InsP6) to diphosphoinositol pentakisphosphate (InsP7/PP-InsP5). Converts 1,3,4,5,6-pentakisphosphate (InsP5) to PP-InsP4.
RIC8A	-0.583659	Guanine nucleotide exchange factor (GEF), which can activate some, but not all, G-alpha proteins.
MRPL37	-0.564352	39S ribosomal protein L37, mitochondrial
APOBEC3C	-0.559784	DNA deaminase (cytidine deaminase) which acts as an inhibitor of retrovirus replication and retrotransposon mobility via deaminase-dependent and -independent mechanisms.
FEM1C	-0.557612	robable component of an E3 ubiquitin-protein ligase complex, in which it may act as a substrate recognition subunit.
PDAP1	-0.544139	Enhances PDGFA-stimulated cell growth in fibroblasts, but inhibits the mitogenic effect of PDGFB
CSN2	-0.542626	Important role in determination of the surface properties of the casein micelles.
NOSIP	-0.515838	E3 ubiquitin-protein ligase that is essential for proper development of the forebrain, the eye, and the face.
LMLN	-0.510738	Leishmanolysin-like peptidase
SHISA6	-0.50951	Involved in maintenance of high-frequency synaptic transmission at hippocampal CA3-CA1 synapses. R
ATAD2	-0.495695	May be a transcriptional coactivator of the nuclear receptor ESR1 required to induce the expression of a subset of estradiol target genes, such as CCND1, MYC and E2F1.
ZNF613	-0.495037
GK5	-0.48395	This protein is involved in step 1 of the subpathway that synthesizes sn-glycerol 3-phosphate from glycerol.
ITGA1	-0.482393	Integrin alpha-1/beta-1 is a receptor for laminin and collagen.
FBXO47	-0.479808	Probably recognizes and binds to some phosphorylated proteins and promotes their ubiquitination and degradation.
DNMT3A	-0.469702	Required for genome-wide de novo methylation and is essential for the establishment of DNA methylation patterns during development.
ABCA9	-0.461763	Lipid transport
PEA15	-0.459845	Blocks Ras-mediated inhibition of integrin activation and modulates the ERK MAP kinase cascade.
C2orf50	-0.456295

## Sheet: Supplement2-enrich-SI12-T1_Mean
gene_id	Average Vehicle	Average SI-12	log2FC	trend
CENPH	8.5	12	0.452512	2
RFC1	19	25.8333	0.424026	5
DAPK3	60.2	80.4	0.411497	3
PYGO1	33.6667	44.1667	0.381709	6
CCDC30	44.1667	56.6667	0.352479	5
TMA16	24.6667	31.6667	0.347923	6
CYLD	17.3333	22.3333	0.347923	5
CTNNA2	26.6	34	0.342687	5
BCHE	22.4	28.6	0.339089	3
CLDN22	23.1667	29.5	0.335791	4
SMYD2	27.6667	35.1667	0.335286	6
FAM154A	48.4	60.8	0.323096	4
C6orf25	37.1667	46.6667	0.320668	6
RPS4Y2	34.4	43.2	0.320297	5
NME8	41.8	52.4	0.319229	4
MRPS9	28.75	36	0.314636	4
FKBP6	29.3333	36.6667	0.312384	5
PPP1R13B	24.6667	30.8333	0.310642	5
SPAST	36.6	45.6	0.309597	5
SOSTDC1	34	42.3333	0.308122	3
P2RX5	41.1667	51.1667	0.307025	5
RNF20	30.5	37.8333	0.301944	3
CEP135	27.4	34	0.301464	5
EIF3L	27	33.5	0.30117	5
ZNF552	16.25	20.25	0.300866	3
FANCB	35.6667	44.1667	0.300789	5
BARHL2	28.4	35.2	0.300174	5
RPSA	30.2	37.4	0.29956	5
SPN	33.1667	41	0.2978	6
EFCAB4B	41	50.6	0.296982	4
PFKFB1	34	42	0.296982	4
MOB1A	23.1667	28.6667	0.295824	6
RWDD1	41.2	50.8	0.295709	5
SCIMP	37.2	45.8	0.292936	5
DNMT1	32	39.3333	0.289507	4
MRPL44	46	56.4	0.28839	4
ATXN3	75.8	92.4	0.282316	5
CCDC152	39.5	48.25	0.282202	3
CD96	64.4	78.4	0.279848	5
ATP5SL	50.5	61.5	0.279284	6
TMEM70	60.8333	74	0.278506	6
GPR45	47.1667	57.3333	0.276285	6
MRPS22	40.3333	49	0.274622	5
NADK2	34.4	41.8	0.273861	4
GIMAP2	41.4	50.2	0.27208	3
AHSA1	37.6667	45.6667	0.271302	5
PARG	46.6667	56.5	0.270581	5
CSTA	43.8	53	0.269461	5
MTRNR2L5	30.75	37.25	0.268703	3
RPTN	27.4	33.2	0.268105	4
FGFR1OP	41.5	50.1667	0.267741	5
DCAF10	51	61.6	0.267651	4
PRSS1	30.1667	36.5	0.266887	4
PPP3CC	63	76	0.266787	5
DNAJC1	41	49.5	0.265894	4
LOC100127983	40.3333	48.6667	0.264972	3
NTN5	47.1667	56.8333	0.263866	6
SEC11C	38	45.8	0.263034	4
ST8SIA6	56.2	67.6	0.262193	5
DDX1	50.2	60.4	0.262095	5
HMGA2	29.1667	35.1667	0.261705	5
GOT1	60	72	0.259087	5
RPF1	35.6	42.8	0.259087	3
MS4A13	46.5	55.8333	0.25881	5
SULT1B1	36.3333	43.6667	0.258734	5
ZFP1	60.3333	72.3333	0.257798	5
OR5H1	38	45.6	0.256856	4
TRUB2	45.2	54.2	0.256775	4
NCL	50.5	60.5	0.256014	5
FAM228B	50.6	60.6	0.255559	5
PDS5B	31.8333	38.1667	0.254465	5
POLR3K	37.1667	44.5	0.253553	5
TRIM7	39.6	47.4	0.253527	4
PTK2B	26.8333	32.1667	0.25292	4
MRGPRX2	65.1667	77.8333	0.252701	6
BOD1	37.3333	44.6667	0.252542	5
PEX1	39.1667	46.8333	0.252018	5
JAM3	51.5	61.5	0.251539	3
HTR3B	56	66.8333	0.251032	5
EIF1AD	34.1667	40.8333	0.250444	5
AGO2	44.8333	53.5	0.249859	5
TATDN1	30.75	36.75	0.24972	4
HERC6	37.1667	44.3333	0.248259	6
PDS5A	33.8333	40.3333	0.246837	4
TFAP4	46.2	55	0.24664	5
OCLM	27.25	32.5	0.24591	3
PPAP2A	54.8333	65.1667	0.244978	5
CXXC1	49.5	58.8333	0.244666	5
KRTAP29-1	29.6667	35.3333	0.244622	6
MASTL	30.4	36.2	0.244538	3
FAM195A	42.4	50.4	0.244073	4
PIWIL3	42.5	50.5	0.243557	5
TEX261	44.3333	52.6667	0.243454	5
OR8G2	52.5	62.3333	0.243426	5
NNMT	60.25	71.5	0.243271	4
TFRC	48	57	0.243271	5
ASTE1	51	60.5	0.242075	6
ELL2	37.3333	44.3333	0.241973	5
GSPT1	27.75	33	0.241973	4
PAX4	83	98.3333	0.241889	5
ATRNL1	36.4	43.2	0.241008	3

## Sheet: Supplement2-enrich-SI12-T2_Mean
gene_id	Average Vehicle	Average SI-12	log2FC	trend	color
SSX3	16.8	32.2	0.899306	5	green
CCDC67	20.1667	34.5	0.746025	6	green
CRBN	21.6667	36.3333	0.719892	5	green
PRIM2	14.8333	23.3333	0.619969	5	green
ZFAND4	33.2	50.6	0.593375	5	green
MAD2L1BP	50.8	76.4	0.579381	5	grey
ARL4A	25	37.6667	0.572579	6	grey
PGM3	14.75	22.25	0.561879	3	grey
SCAPER	41.25	60.75	0.547488	3	grey
RASL11A	38	55.8	0.542417	5	grey
SPHAR	10	15	0.540568	1	grey
PDS5A	22.6667	33.3333	0.536753	5	grey
TACR2	36	52.6667	0.536501	6	grey
MTRNR2L5	22.5	33	0.532874	3	grey
XPO1	24.2	35.4	0.530515	5	grey
ZNF746	40	58.2	0.529973	5	grey
STXBP2	38.2	55.4	0.524842	5	grey
DARS2	18	26.3333	0.524662	4	grey
GUCY1B3	58.6	84.6	0.522298	4	grey
ABCB11	19.2	28	0.521698	4	grey
CDC20	10.5	15.5	0.520832	5	grey
CST7	29.5	42.6667	0.517723	4	grey
C4orf21	23.3333	33.8333	0.517535	5	grey
S1PR5	28.4	41	0.514573	4	grey
LIPT1	24.8	35.8	0.512335	4	grey
BICC1	27.1667	39.1667	0.51201	4	grey
ZMYND15	26.4	38	0.509298	4	grey
TDRD1	39.5	56.5	0.50564	4	grey
CLOCK	33.75	48.25	0.503111	4	grey
MEGF8	35.8333	51.1667	0.502116	6	grey
RARRES2	50.2	71.4	0.499846	5	grey
CDS1	49.5	70.3333	0.498293	5	grey
CLTB	18.2	26	0.491853	5	grey
NBR1	36.5	51.5	0.485427	6	grey
RCC2	38	53.6	0.485427	5	grey
CPLX1	27.8333	39.3333	0.484235	6	grey
ANKRD12	27.1667	38.3333	0.481764	6	grey
GPR88	41.6667	58.5	0.47978	5	grey
CCDC102B	44.2	62	0.479029	4	grey
LRCH4	28.6667	40.3333	0.478463	5	grey
SEC61G	19.4	27.4	0.477322	4	grey
OR6C4	41.4	58	0.476651	4	grey
PACRG	36.4	51	0.475473	4	grey
KLK7	24.2	34	0.473931	4	grey
BLM	34	47.6	0.473601	4	grey
PRNP	26.5	37.1667	0.472882	5	grey
STIL	24.8333	34.8333	0.472068	5	grey
SEC61B	34.3333	48	0.471752	4	grey
PNRC2	29	40.6	0.471621	5	grey
DNAAF2	40.8333	57	0.4714	6	grey
KIAA0226L	21.8	30.6	0.470891	4	grey
HCLS1	32.2	45	0.470451	4	grey
CCL8	39	54.3333	0.468149	5	grey
CLCC1	37	51.5	0.466318	4	grey
C2CD2L	32.8333	45.6667	0.463947	5	grey
MSH3	22.8333	31.8333	0.46218	6	grey
SLC38A11	31.5	43.75	0.461448	4	grey
ANGPTL5	41.3333	57.1667	0.458399	4	grey
NEUROD6	22.6	31.4	0.457207	4	grey
CEP250	29.6	41	0.456858	4	grey
SNRNP48	50.8	70	0.454867	5	grey
LRRC42	31.8333	44	0.454764	6	grey
XCR1	50.3333	69.3333	0.454313	6	grey
KRT74	53.5	73.6667	0.454208	4	grey
C5orf58	32	44.1667	0.452792	5	grey
ZNF569	26.2	36.2	0.451696	3	grey
OSBPL8	18.6	25.8	0.451379	4	grey
FAM149B1	56.6667	77.8333	0.451068	6	grey
FLG	51.4	70.6	0.450393	5	grey
ANKRD24	17.6667	24.5	0.450033	4	grey
ITGAL	29.6	40.8	0.449971	4	grey
ELAVL4	34.1667	47	0.448826	6	grey
HIST1H2BD	41.8	57.4	0.448358	4	grey
RAD51AP1	51.3333	70.3333	0.446846	4	grey
OARD1	19.3333	26.6667	0.444302	4	grey
ACBD6	11.5	16	0.443607	5	grey
SF3A1	54.5	74.3333	0.440801	6	grey
KCNK9	55.5	75.6667	0.440349	5	grey
OR7G2	38.8333	53	0.438983	6	grey
GPRC6A	34	46.4	0.437532	4	grey
CCDC14	39.5	53.8333	0.437131	4	grey
EPHB4	38.3333	52.1667	0.43477	5	grey
GKN2	41.6667	56.6667	0.434628	5	grey
MAK	38.8333	52.8333	0.434524	4	grey
ALG11	31.75	43.25	0.434183	3	grey
GPR155	31.8333	43.3333	0.433231	4	grey
DUX2	11	15.2	0.432959	3	grey
DIRAS2	57.6667	78.1667	0.432352	5	grey
SHB	49.1667	66.6667	0.431716	5	grey
RPS13	13.8333	19	0.431157	5	grey
PURB	22.6	30.8	0.43024	3	grey
GOLGA2	65.4	88.4	0.429092	5	grey
SREK1IP1	25	34	0.428843	5	grey
C14orf183	27.5	37.3333	0.427638	5	grey
EPS15L1	28	38	0.427421	4	grey
C19orf52	29.2	39.6	0.426931	3	grey
TMPRSS11F	44.3333	59.8333	0.42429	5	grey
P2RY6	19	25.8333	0.424026	5	grey
C16orf92	33.8333	45.6667	0.421924	5	grey
TRMT13	16.6667	22.6667	0.421827	3	grey
DNM3	32.6	44	0.421464	3	grey

## Sheet: Supplement2-enrich-SI12-T3_Mean
gene_id	Average Vehicle	Average SI-12	log2FC	trend	color
NCOA3	51.6	103.6	0.991748	3	green
POLRMT	13	25.2	0.90414	5	green
WASH1	33.1667	57	0.763463	6	green
NACA2	18.5	30.5	0.691878	4	green
NDUFV2	22.75	36.75	0.668549	4	green
ELP3	24.5	39.5	0.667425	5	green
POLR3K	21.5	34.6667	0.664651	6	green
COX7B	28.3333	44.6667	0.6386	6	green
PCNA	11.6667	18.5	0.622437	6	green
REXO1L1	24.6667	38.5	0.621957	6	green
ELP5	19	29.6667	0.616671	6	green
HIST2H2BE	17.6	27.4	0.610588	4	green
HIST2H4B	50.6667	77.8333	0.609572	6	green
TOMM20	18.6667	29	0.60921	3	green
PYURF	18	27.8333	0.601738	5	green
ST13	58.3333	89	0.601082	3	green
AGAP6	100	152.167	0.600747	5	green
LOC100132247	170.667	259	0.598902	5	green
NPIPB5	170.667	259	0.598902	5	green
NCOA1	109	164.833	0.592231	5	green
GOLGA6L4	76.25	115.25	0.589624	4	green
MSTO1	34.1667	51.8333	0.58724	6	green
APPBP2	22	33.5	0.584963	5	green
HIST2H4A	52.5	78.6667	0.574437	6	grey
SOD2	43.6667	65.5	0.574156	6	grey
NPIPA5	196.667	293	0.572747	5	grey
MDM2	18.5	28	0.572579	5	grey
ANKRD24	18.6667	28.1667	0.568568	6	grey
GNB2L1	33.1667	49.6667	0.568447	5	grey
BARD1	26	39	0.567041	6	grey
ORMDL2	34.6667	51.6667	0.562314	5	grey
CDC20	16.5	24.8333	0.561879	6	grey
NPIPL3	169.167	250	0.560739	4	grey
S100B	27.5	41	0.559427	6	grey
AGAP5	126.833	186.667	0.553908	6	grey
PRIM2	19.6667	29.3333	0.553598	6	grey
SMAD4	76.1667	112.167	0.552399	5	grey
H2AFX	28.8	42.6	0.549016	5	grey
AGAP9	121.167	177	0.543027	6	grey
ISCA2	32.6667	48	0.541461	6	grey
NDUFB10	36.4	53.4	0.540568	5	grey
CAPZB	25	36.6667	0.534777	5	grey
OAZ1	30.5	44.5	0.530515	6	grey
PURB	21.2	31	0.527512	5	grey
RPL3	27.3333	39.8333	0.527247	6	grey
HIST1H2AJ	38.1667	55.3333	0.524362	5	grey
DUX2	18.4	26.8	0.519028	5	grey
CDC73	38.3333	55.3333	0.518236	6	grey
LIPT1	28.8	41.6	0.515541	5	grey
MRPS12	30.3333	43.6667	0.5115	5	grey
PDCD2	75.5	108	0.510796	4	grey
C17orf82	21	30.2	0.504043	4	grey
BCAS3	23.8333	34.1667	0.501931	6	grey
HELZ	32.6667	46.6667	0.50166	6	grey
RBMX	36.3333	51.8333	0.500984	5	grey
CCNA2	46	65.5	0.500694	6	grey
PHIP	31.3333	44.6667	0.498119	6	grey
DSTN	20.25	29	0.4975	3	grey
SCPEP1	29	41.3333	0.496832	5	grey
RPL34	58.4	82.8	0.496487	4	grey
PAFAH1B1	33.75	48	0.495769	3	grey
DOLK	30.5	43.3333	0.49304	5	grey
RPL41	26.75	38	0.490986	4	grey
RPL17-C18orf32	61.2	86.4	0.490719	5	grey
PPM1D	32.6	46.2	0.490326	5	grey
ARHGEF16	46.6	65.8	0.488887	5	grey
OARD1	20.1667	28.6667	0.487049	5	grey
CRBN	32.3333	45.6667	0.485427	4	grey
DARS2	23.6667	33.5	0.484034	6	grey
EIF1AX	23.6	33.4	0.48375	5	grey
PSMA6	32.5	45.8333	0.483375	6	grey
CPNE8	35.5	50	0.482601	2	grey
WDR6	40	56.25	0.481652	4	grey
PDRG1	38.6667	54.3333	0.480222	5	grey
RPL21	25	35.25	0.479469	4	grey
TCERG1	40.5	56.8333	0.47879	6	grey
RRM1	49.8333	69.8333	0.478654	5	grey
NPM1	12.1667	17.3333	0.477579	6	grey
SRSF7	33.8333	47.5	0.477516	6	grey
MTRF1	37.6667	52.8333	0.477409	6	grey
RPL38	27.6	38.8	0.476753	5	grey
RPL17	52.6667	73.6667	0.476438	5	grey
PET117	40	56	0.475338	5	grey
GDF11	28.1667	39.5	0.473601	6	grey
MTRNR2L8	46	64.25	0.473317	4	grey
MARS2	33.8333	47.3333	0.47255	5	grey
REV3L	49.6	69	0.468218	4	grey
PDCD11	37.8333	52.6667	0.466731	6	grey
VBP1	23.1667	32.3333	0.463947	6	grey
FNDC3B	30.5	42.3333	0.460125	6	grey
HMGN2	51.8	71.6	0.459432	5	grey
VPS28	32.3333	44.8333	0.459432	6	grey
SPDYE2	213.333	293.667	0.459228	5	grey
SPDYE2B	213.333	293.667	0.459228	5	grey
LOC100289561	42.8	59.2	0.458833	4	grey
BCAS1	36	49.8333	0.45825	5	grey
ZFAND4	35.4	49	0.45799	5	grey
SPDYE2L	178.833	245.667	0.455902	6	grey
TRMT112	37.5	51.75	0.454313	4	grey
H3F3B	29.4	40.6	0.452512	5	grey
TRMT13	21.6667	30	0.451696	3	grey

## Sheet: Supplement2-enrich-ICI-T1_Mean
gene_id	Average Vehicle	Average SI-12	log2FC	trend	color
NCOA1	134.667	2134.67	3.97655	2	green
SPHAR	15	25	0.70044	1	green
RFC1	19	29	0.584963	6	green
OR5I1	44.8333	67.3333	0.576192	3	green
UBE2D2	22.6	33.2	0.535209	4	green
TMEM163	22.5	32.5	0.5115	4	green
SOSTDC1	34	47	0.455679	3	grey
CCDC152	39.5	54.25	0.448053	3	grey
RPSA	30.2	41.4	0.442518	4	grey
CYLD	17.3333	23.6667	0.428094	5	grey
CEP135	27.4	37.2	0.427682	4	grey
TP53BP1	64.6	87.2	0.427083	4	grey
SUB1	32.8333	44.1667	0.416813	4	grey
PTF1A	33.2	44.6	0.415037	5	grey
SLC25A45	49.5	66.25	0.413251	3	grey
IRAK1	34	45.5	0.409876	3	grey
EFCAB5	18.3333	24.6667	0.408806	3	grey
PYGO1	33.6667	45	0.408085	6	grey
SCIMP	37.2	49.6	0.405565	5	grey
SWSAP1	26.1667	34.6667	0.392739	6	grey
CRB2	29.6667	39.1667	0.389327	5	grey
SMYD2	27.6667	36.5	0.387516	6	grey
FNDC1	51	66.8333	0.383483	4	grey
GSPT1	27.75	36.5	0.383329	3	grey
MSRB3	41.8	54.8	0.382654	4	grey
MRPS9	28.75	37.75	0.381307	2	grey
TMEM70	60.8333	79.3333	0.377614	5	grey
ARF4	55.5	72.3333	0.376218	5	grey
SEPSECS	38.8333	50.6667	0.375258	6	grey
APOLD1	31	40.5	0.375039	4	grey
UPRT	31.1667	40.6667	0.373327	4	grey
SEC11C	38	49.4	0.36995	4	grey
PVRL4	45.5	59	0.367732	4	grey
ZBTB45	42.1667	54.6667	0.366896	4	grey
SPAST	36.6	47.4	0.364274	5	grey
GIPC2	19.3333	25.1667	0.363883	3	grey
EIF2B3	61.2	79	0.363085	5	grey
CTNNA2	26.6	34.4	0.359081	4	grey
FGFR1OP	41.5	53.5	0.358793	5	grey
UCKL1	63	81	0.357552	3	grey
P2RX5	41.1667	53	0.356856	5	grey
ADAMTS18	48.3333	62	0.352789	2	grey
MAP3K7CL	30.3333	39	0.352302	5	grey
ZFP2	81	103.667	0.352106	3	grey
CPSF1	34.6667	44.5	0.35129	5	grey
PTPRCAP	42	53.8	0.349839	5	grey
NFRKB	72.5	92.3333	0.344648	6	grey
MAPK8IP3	54.6667	69.6667	0.344216	2	grey
ANP32A	35.5	45.3333	0.344154	6	grey
AIDA	38.4	49	0.343732	4	grey
FBXO10	47.4	60.4	0.343232	5	grey
DNAJC1	41	52.25	0.342392	3	grey
ATP8B1	37.5	47.75	0.340544	4	grey
FAM26F	31.5	40	0.335184	6	grey
KLF17	35.6667	45.1667	0.332382	5	grey
ZBTB42	34.75	44	0.331982	3	grey
AAK1	33.8	42.8	0.331844	5	grey
SPN	33.1667	42	0.331747	5	grey
FKBP6	29.3333	37.1667	0.331409	5	grey
CD8A	34	43	0.330149	5	grey
TMEM130	52.8	66.6	0.329417	5	grey
CASC4	40.6667	51.3333	0.328836	6	grey
GSTA3	41.2	52	0.328749	4	grey
CAV1	41.4	52.2	0.327362	4	grey
DHODH	55.6	70	0.327017	4	grey
PITX2	38.3333	48.3333	0.32681	6	grey
HMGA2	29.1667	36.8333	0.326703	5	grey
IL36RN	42.4	53.4	0.325912	4	grey
PIK3CG	59.6667	75	0.325095	4	grey
RBP5	77.3333	97	0.323155	3	grey
SPAG6	40.1667	50.5	0.323096	4	grey
ASTE1	51	64	0.321928	6	grey
BIRC5	35	44	0.321928	4	grey
LOC388813	15	19	0.321928	2	grey
MAFF	17.4	22	0.321928	4	grey
NDUFB8	47.8	60	0.321928	5	grey
WBP4	33.1667	41.6667	0.32052	4	grey
APIP	52.2	65.4	0.319757	5	grey
HSF4	42.6667	53.5	0.319724	5	grey
CROT	48.4	60.6	0.318419	4	grey
S1PR5	27.4	34.4	0.317858	4	grey
LYPD6	75.4	94.2	0.317389	4	grey
FGF7	52	65	0.316474	4	grey
GLT8D1	27.6	34.6	0.315862	4	grey
SDHAF2	29.6667	37.1667	0.315642	5	grey
PGLYRP3	65.5	81.6667	0.313951	5	grey
FANCF	47.6	59.4	0.313592	5	grey
GPR88	38.8333	48.5	0.313452	5	grey
PRKCG	52.8333	65.8333	0.312068	5	grey
CLCC1	42.75	53.25	0.31034	4	grey
CCDC30	44.1667	55	0.310168	5	grey
ASPDH	23.2	29	0.309955	5	grey
HBQ1	38.6667	48.1667	0.309753	5	grey
PSMC5	22.6667	28.3333	0.309684	4	grey
TFB1M	70.8333	88	0.309152	4	grey
AK5	41.8	52	0.308382	3	grey
C10orf120	70.3333	87.3333	0.308382	6	grey
EFCAB4B	41	51	0.308122	5	grey
OPRL1	42	52.2	0.30709	3	grey
ASH1L	47.2	58.6	0.306279	4	grey
FBLN5	36	44.75	0.306246	4	grey

## Sheet: Supplement2-enrich-ICI-T2_Mean
gene_id	Average Vehicle	Average SI-12	log2FC	trend	color
NCOA1	261.5	1275	2.28124	5	green
H3F3B	14.4	26.6	0.841738	5	green
POLR3K	16.3333	29.3333	0.807355	6	green
WASH1	16.5	29.3333	0.793549	6	green
CLTB	18.2	32.2	0.790077	5	green
PECAM1	9.5	16.8333	0.764187	5	green
ELP3	16.5	28.3333	0.745186	6	green
ELP5	14	24	0.736966	6	green
PPM1D	16.2	27.6	0.733607	5	green
MRPL39	26.8333	45.1667	0.730038	4	green
C15orf41	48.8	81.4	0.726499	5	green
HIST2H2BE	10	17.2	0.726435	5	green
BCAS3	15	25	0.70044	5	green
MRPL53	22.8333	37.5	0.691878	6	green
PET117	30	49	0.68966	5	green
DUX2	11	18.2	0.678072	5	green
MTRNR2L8	29.75	47.75	0.664816	3	green
NDUFB10	27.4	43.2	0.638155	4	green
CENPH	3.5	6	0.63743	2	green
SLC25A26	17.3333	27.3333	0.628031	6	green
MARS2	24.6667	38.6667	0.628031	6	green
MSTO1	25.8333	40.3333	0.623279	6	green
GOLGA6L4	47.75	73.75	0.616671	4	green
FAM96B	26.75	41.5	0.614975	4	green
PTRH1	27.3333	42.3333	0.612977	6	green
TRMT13	16.6667	26	0.61193	3	green
NELFB	31.1667	48	0.607215	5	green
ISCA2	20.3333	31.3333	0.599913	5	green
S100B	25	38.1667	0.591115	5	green
COX7B	22.3333	33.8333	0.578076	5	green
CHORDC1	25.5	38.5	0.57586	5	green
HSCB	25.1667	38	0.575744	5	green
HNRNPU	14.5	22	0.569366	6	green
DARS2	18	27.1667	0.567989	5	green
WDR93	16	24.2	0.567889	3	green
TP53RK	16.2	24.4	0.56242	5	green
NBPF4	29.8333	44.5	0.561376	6	green
NBPF6	29.8333	44.5	0.561376	6	green
SNRPG	20.5	30.6667	0.558628	5	green
CRBN	21.6667	32.3333	0.556393	5	green
NDUFAF3	16	24	0.556393	6	green
RPAP2	19.6	29.2	0.551904	3	green
CNIH2	15.8333	23.6667	0.551242	4	green
NPM1	9.83333	14.8333	0.547488	5	green
NUP54	21.8333	32.3333	0.545824	5	green
AKR1C2	34.3333	50.5	0.543543	6	green
TRAPPC4	16.5	24.5	0.543142	2	green
SLC7A6OS	23.8333	35.1667	0.542383	6	green
TUBG1	22.6667	33.3333	0.536753	6	green
GTPBP4	54	78.5	0.531523	6	green
PGM3	14.75	21.75	0.530515	3	green
CMPK1	35.5	51.6667	0.528994	5	green
KRT18	23	33.6	0.527738	4	green
ARIH1	34.5	50.1667	0.527385	5	green
C14orf183	27.5	40	0.524662	6	green
HIGD2A	40.8333	59.1667	0.524311	5	green
METTL2A	21.1667	30.8333	0.522146	6	green
TEN1	43.3333	62.6667	0.522146	6	green
TCEAL7	25	36.3333	0.521953	3	green
NDUFA6	29.3333	42.3333	0.514573	5	green
TOP1MT	43	61.8333	0.514027	4	green
SRSF7	27.8333	40.1667	0.513739	6	green
PELO	28	40.3333	0.511253	6	green
C1orf106	34	48.8333	0.509756	5	green
MYC	23	33.1667	0.509555	4	green
C21orf59	32	45.8	0.504043	5	green
HSPA14	30.8	44	0.500898	4	green
HIST1H2BD	41.8	59.4	0.496938	4	grey
TIMM10	37	52.5	0.493539	5	grey
STIL	24.8333	35.3333	0.49206	6	grey
GAPDH	51.3333	72.5	0.490014	5	grey
PYURF	15.5	22.1667	0.489584	5	grey
TOMM20	18	25.6667	0.489038	3	grey
SOD2	36	50.8333	0.486355	6	grey
CCDC74A	16.5	23.5	0.485427	6	grey
CLECL1	29	41	0.485427	5	grey
SNRPD1	15.6667	22.3333	0.485427	5	grey
HYOU1	42	59.1667	0.484628	6	grey
PHF2	22.6	32	0.483679	5	grey
H2AFX	21.6	30.6	0.483602	4	grey
GTF3C4	46.8333	65.8333	0.482551	6	grey
SURF1	46.4	65.2	0.481944	3	grey
REXO1L1	16.6667	23.6667	0.481533	5	grey
WDR83	43.5	61	0.478463	5	grey
BARD1	21.5	30.3333	0.477773	5	grey
B3GNTL1	24.1667	34	0.475841	6	grey
KLK7	24.2	34	0.473931	4	grey
RPL38	20.2	28.4	0.471752	4	grey
NHLRC2	39.1667	54.5	0.466489	5	grey
OAZ1	28.3333	39.5	0.465381	5	grey
MIDN	24.8	34.6	0.464506	5	grey
MBD6	18	25.2	0.463567	3	grey
NPL	30.6667	42.6667	0.463567	4	grey
MTRF1	32.5	45.1667	0.46269	5	grey
TRIM64C	41.3333	57.3333	0.462526	4	grey
PSMD12	24.1667	33.6667	0.462035	4	grey
DBF4	31.5	43.75	0.461448	4	grey
NELFCD	27.1667	37.6667	0.457102	5	grey
LIPT1	24.8	34.4	0.456378	4	grey
OGFR	40.6667	56.1667	0.45628	6	grey
EFCAB2	41.3333	57	0.454259	5	grey

## Sheet: Supplement2-enrich-ICI-T3_Mean
gene_id	Average Vehicle	Average SI-12	log2FC	trend	color
SOSTDC1	38.3333	63	0.702319	3	green
CISH	34	54.3333	0.660794	6	green
GPR88	36.3333	58	0.660251	6	green
F10	21.8333	34.3333	0.629888	5	green
TRMT13	21.6667	33.6667	0.612977	2	green
ST13	58.3333	89.3333	0.606416	3	green
CD93	45	69	0.605721	4	green
LPAR2	83.3333	126.5	0.596322	6	green
SLC19A1	42.2	62.6	0.557995	5	green
ZACN	35.8333	53	0.551947	6	green
FFAR3	47.75	69.75	0.537328	3	green
GLTSCR1	35.6	52	0.534149	4	green
KRTAP1-5	30.8333	45	0.531096	5	green
CLTB	21.2	31	0.527512	5	green
MAST1	24.1667	35.1667	0.523146	6	green
WDSUB1	45.4	65.4	0.517058	2	green
UNC5CL	39.8333	57.3333	0.514573	3	green
GDF11	28.1667	40.5	0.508791	4	green
OVOL2	24	34.4	0.501821	3	green
MAPK3	66.8333	95	0.50104	6	green
STXBP2	39	55.6	0.500802	5	green
GATA6	93.8	132.8	0.497119	5	grey
CDKN2B	66.6	94.4	0.496966	5	grey
ZNF865	48	67.8333	0.490326	5	grey
FAM187B	40.8333	57.6667	0.487888	5	grey
C3orf33	27.3333	38.6667	0.485427	4	grey
GDI1	41.6667	58.6667	0.483816	6	grey
BAG6	49.6	69.6	0.480531	5	grey
CIB2	34.5	48.5	0.47961	4	grey
NKAPL	31	43.6	0.478972	5	grey
PTF1A	32.8	46	0.475638	5	grey
OXER1	36	50.4	0.474243	5	grey
NCOA1	109	151.667	0.472882	5	grey
HIST1H2BI	21.1667	29.6667	0.46828	4	grey
LRFN1	44.6667	62	0.46421	6	grey
BTBD11	42.3333	58.3333	0.453366	4	grey
ARID1A	59.5	81.8333	0.453276	5	grey
GABBR2	62	85	0.448985	6	grey
ENDOD1	31.4	43.2	0.448053	3	grey
KCNG2	73.5	100.333	0.443796	5	grey
TSKU	34	46.6	0.443607	4	grey
ASB10	65.75	89.75	0.44313	4	grey
RELL1	75.4	102.8	0.442162	4	grey
ARMC4	34.4	47	0.439285	4	grey
CNOT10	31.5	43	0.437064	4	grey
AP5B1	55.6	75.6	0.436542	5	grey
PURB	21.2	29	0.434403	4	grey
ATF2	44.1667	59.8333	0.429604	6	grey
TRIO	35.4	48	0.428843	3	grey
A3GALT2	44.2	59.8	0.427749	5	grey
FIGF	49.5	66.8333	0.425711	5	grey
RNASE3	49.5	66.8333	0.425711	4	grey
KRTAP13-4	56.8333	76.6667	0.425394	5	grey
SPECC1	62.1667	83.6667	0.422631	4	grey
CHPF2	64.4	86.4	0.418343	4	grey
FRMD8	60.5	81.1667	0.417967	6	grey
SET	31	41.6667	0.415037	5	grey
WDR96	29.2	39.2	0.412647	2	grey
KIF5A	40.3333	54	0.412126	5	grey
LILRB5	56.5	75.5	0.411898	4	grey
FAM101A	74.5	99.1667	0.407854	4	grey
RELL2	31.1667	41.6667	0.407543	6	grey
SHB	55.8333	74.3333	0.406551	5	grey
FBXW4	63.6	84.6	0.406077	4	grey
PRADC1	58.5	77.8333	0.405916	4	grey
TCTEX1D4	43.6667	58.1667	0.405586	4	grey
FGD2	74.8	99.4	0.40549	4	grey
SOX8	57	75.8	0.405053	5	grey
ARIH2OS	50.1667	66.6667	0.403241	4	grey
KIFC2	51.75	68.75	0.403022	4	grey
PPIF	63.8333	84.6667	0.401998	4	grey
PVRL1	71.2	94.4	0.40199	4	grey
RECQL4	31.8333	42.3333	0.400316	5	grey
T	39.8	52.8	0.399037	5	grey
PLP2	21.6	28.8	0.39899	5	grey
SLMO1	30.4	40.4	0.398866	4	grey
PANX2	68.1667	90.1667	0.398429	5	grey
ZBTB22	37.4	49.6	0.398031	4	grey
ZNF580	36	47.75	0.397877	3	grey
DCBLD1	34.3333	45.5	0.396201	4	grey
NXNL1	48.6667	64.3333	0.395541	5	grey
DDX58	36	47.6	0.393431	4	grey
KIAA0226L	23.6	31.2	0.388402	2	grey
DIAPH3	40.6	53.4	0.387023	5	grey
SOGA2	39.6667	52.1667	0.386675	5	grey
OR4C15	63.1667	82.8333	0.3857	5	grey
GPR3	68.5	89.6667	0.383559	4	grey
CBX8	49.8	65.2	0.382003	5	grey
PSMD11	43	56.3333	0.381871	4	grey
JMJD4	65.1667	85.1667	0.381025	5	grey
SUSD3	60.8333	79.5	0.380604	6	grey
ITIH4	76.3333	99.6667	0.380424	5	grey
PNRC2	34.2	44.8	0.379772	4	grey
PTGDR	51.6667	67.5	0.379214	4	grey
SLC30A3	63	82.2	0.378512	4	grey
LUC7L	47.5	62	0.377367	3	grey
GAB2	66	86	0.376854	5	grey
ODF4	38.1667	49.8333	0.376148	4	grey
ATOH8	83.6	108.8	0.376148	5	grey
TUBG2	24.6	32.2	0.375039	3	grey
ORAI1	24.8333	32.5	0.374927	5	grey

## Sheet: Supplement3-CopyNumberAlter.
	% of samples (out of 1093) with at least one indicated mutation of an amplyfied oncogene
MYC	21%*
UBR5	18%*
CCND1	16%*
FGF19	16%*
FGF4	16%*
FGF3	16%*
RUNX1T1	15%*
AKT3	14%*
SMYD3	14%*
MCL1	13%*
SETDB1	14%*
NOTCH2	15%*
MDM4	13%*
PGBD5	13%*
BCL9	13%*
FGFR1	14%*
IKBKE	13%*
ERBB2	14%*
NCSTN	12%*
DDR2	12%*
IKZF3	12%*
ELF3	12%*
NUF2	12%*
PPM1D	11%*
NTRK1	11%*
RIT1	11%*
ABL2	10%*
COP1	10%*
CD79B	9%*
MSI2	9%*
LYN	8%*
GNA13	8%*
PAK1	8%*
GNAS	7%*
RPTOR	7%*
RPS6KB2	6%*
SOX9	6%*
NCOA3	4%*
PIK3CA	32%*
BCL6	4%*
SOX2	4%*
CCNE1	4%*
SMARCE1	5%*
KDM5A	5%*
GATA3	13%*
MECOM	5%*
PRKCI	5%*
MAPK3	5%*
SETD1A	5%*
HOXB13	6%*
AURKA	6%*
PTPN1	5%*
IGF1R	5%*
*Amplyfied oncogenes ranked by number of samples with at least one mutation

## Sheet: Supplement3-MostMut.Oncogenes
	Total number of samples (out of 976) with at least one mutation
PIK3CA	32%*
GATA3	13%*
NOTCH2	15%*
FOXA1	4%*
MED12	2.4%*
ERBB2	14%*
STK19	3%*
MTOR	2.3%*
UBR5	18%*
ERBB3	1.7%*
SF3B1	2.5%*
ERBB4	2.7%*
MGAM	2.5%*
FGFR2	2.8%*
JAK1	2.6%*
ROS1	2.8%*
XPO1	2.4%*
SETDB1	14%*
RPTOR	7%*
GNAS	7%*
ARHGAP35	1.8%*
NOTCH3	3%*
NOTCH4	2.4%*
DDR2	12%*
MAP3K13	4%*
BCL9	13%*
EIF4A2	4%*
PIK3CB	2.2%*
MLLT10	3%*
NCOA3	4%*
SETBP1	2%*
ALK	1.9%*
DNMT1	2.5%*
EPHA7	2.1%*
ETV5	4%*
MECOM	5%*
JAK3	2.5%*
MET	1.6%*
NOTCH1	1.9%*
NTRK1	11%*
PLCG1	2.9%*
RET	1.7%*
STAT6	1.1%*
CARD11	2.4%*
DOT1L	1.9%*
ABL1	1.5%*
AR	1.7%*
AXL	2.5%*
BCR	1.8%*
BTK	1.1%*
EWSR1	1.5%*

## Sheet: Supplement3-DuplicatesRemoved
ABL1
ABL2
AKT3
ALK
AR
ARHGAP35
AURKA
AXL
BCL6
BCL9
BCR
BTK
CARD11
CCND1
CCNE1
CD79B
COP1
DDR2
DNMT1
DOT1L
EIF4A2
ELF3
EPHA7
ERBB2
ERBB3
ERBB4
ETV5
EWSR1
FGF19
FGF3
FGF4
FGFR1
FGFR2
FOXA1
GATA3
GNA13
GNAS
HOXB13
IGF1R
IKBKE
IKZF3
JAK1
JAK3
KDM5A
LYN
MAP3K13
MAPK3
MCL1
MDM4
MECOM
MED12
MET
MGAM
MLLT10
MSI2
MTOR
MYC
NCOA3
NCSTN
NOTCH1
NOTCH2
NOTCH3
NOTCH4
NTRK1
NUF2
PAK1
PGBD5
PIK3CA
PIK3CB
PLCG1
PPM1D
PRKCI
PTPN1
RET
RIT1
ROS1
RPS6KB2
RPTOR
RUNX1T1
SETBP1
SETD1A
SETDB1
SF3B1
SMARCE1
SMYD3
SOX2
SOX9
STAT6
STK19
UBR5
XPO1

[truncated: 4 more sheets: Supplement4-SI12vsICI-T1, Supplement4-SI12vsICI-T2, Supplement4-SI12vsICI-T3, Table S5 - siRNA-Sequences]
