# Supplementary material for: A genome-scale CRISPR Cas9 dropout screen identifies synthetically lethal targets in SRC-3 inhibited cancer cells
Source: Commun Biol. 2021 Mar 25;4:399. doi: 10.1038/s42003-021-01929-1 (PMC7994904; doi:10.1038/s42003-021-01929-1)
Supplement: Supplementary file 4 — Supplementary Data 2 [file 42003_2021_1929_MOESM4_ESM.xlsx]

## Sheet: SourceData-Fig2b-SI12-T2terrace
	gene_id	value1	value2	log2FC	trend	color
10472	NCOA3	104.2	43.6	-1.23802	3	red
2899	CDCA8	62.75	33	-0.906891	3	grey
11929	PDAP1	52.6667	31.3333	-0.731004	5	grey
3811	CSH1	49.8333	29.6667	-0.729103	5	grey
1247	ATP5I	50.8333	31	-0.695808	3	grey
10470	NCOA1	261.5	167.5	-0.639569	3	grey
14048	RPS11	28.8333	18.1667	-0.638326	4	grey
4424	DHX36	30.5	19.5	-0.619728	4	grey
7326	HORMAD1	36.75	23.75	-0.609048	3	grey
10349	NAA11	49.8333	32.5	-0.601614	5	grey
10492	NDNF	29	18.8333	-0.597035	5	grey
15344	SNRPF	18.1667	11.8333	-0.578704	6	grey
12568	POLR3G	53.2	35.6	-0.566449	5	grey
11819	PCCA	63.2	42.4	-0.564878	4	grey
10011	MRPL37	55.8	37.4	-0.564785	4	grey
13383	RAD23B	34.2	22.8	-0.564614	5	grey
15291	SMS	65	43.6667	-0.563267	2	grey
1875	C17orf58	30.5	20.3333	-0.562242	5	grey
13846	RNF103-CHMP3	81.1667	54.6667	-0.56174	6	grey
3855	CSTF1	46.2	31	-0.560715	3	grey
14135	RSPH10B	45.2	30.4	-0.557128	4	grey
1983	C1orf186	50.3333	34.1667	-0.545687	4	grey
3331	CLDN9	53	36	-0.545434	5	grey
14224	S1PR1	79.1667	54.1667	-0.539206	4	grey
14590	SFPQ	42.5	29	-0.536053	6	grey
13309	RAB25	52.5	36	-0.532014	3	grey
4335	DEGS2	63.4	43.6	-0.530017	5	grey
17999	WARS	77.1667	53.1667	-0.529148	6	grey
13526	RBM18	30	20.5	-0.527932	3	grey
9281	LYRM1	61	42.2	-0.521237	4	grey
5712	FBXO22	72.1667	50	-0.520689	5	grey
17812	USP48	60.6667	42	-0.520154	5	grey
18077	WDR76	38.6667	26.6667	-0.519778	6	grey
17612	UBXN2A	44.4	30.8	-0.513666	4	grey
9846	MMEL1	71.3333	49.6667	-0.513624	4	grey
15922	SUGP2	43.1667	30	-0.51069	5	grey
6310	GDAP1L1	44.3333	30.8333	-0.510034	5	grey
10209	MUC6	64.6667	45.1667	-0.50831	6	grey
15767	ST5	44.8	31.2	-0.508287	4	grey
13097	PSMG4	30	20.8	-0.50794	3	grey
10803	NOSIP	51.3333	35.8333	-0.506718	5	grey
7052	HEATR1	42.6667	29.8333	-0.502042	6	grey
10555	NECAB3	72.8	51.2	-0.499571	5	grey
2618	CCDC41	57.2	40.2	-0.498375	5	grey
2862	CDC14A	38.75	27.25	-0.492704	3	grey
9724	MFSD5	64.3333	45.5	-0.490589	5	grey
14307	SCAMP3	26.8	18.8	-0.489584	4	grey
16686	TMEM155	40.8333	28.8333	-0.487728	3	grey
10509	NDUFA2	27	19	-0.485427	4	grey
11745	PAQR3	75	53.3333	-0.484162	4	grey
4986	ELAC2	52.4	37.2	-0.483267	4	grey
3216	CHRNA2	57	40.5	-0.482942	5	grey
14029	RPLP0	28.5	20.1667	-0.478921	3	grey
16310	TDG	64.25	46	-0.473317	4	grey
7048	HDHD2	34.1667	24.3333	-0.473172	4	grey
9762	MICB	58.8	42.2	-0.469114	5	grey
13579	RBX1	35.6667	25.5	-0.468477	5	grey
4800	E2F4	74.8	53.8	-0.468022	4	grey
566	ALG3	57.8333	41.6667	-0.463524	1	grey
16487	THTPA	36	25.8333	-0.463499	4	grey
5975	FOXD4	76.2	55	-0.463174	4	grey
1036	ARMC9	69.5	50.1667	-0.462419	5	grey
10749	NME7	32	23	-0.459432	3	grey
13748	RHOA	87.8333	63.6667	-0.458079	6	grey
16707	TMEM176A	94	68.2	-0.457155	4	grey
9646	MEIS1	45.1667	32.6667	-0.455531	5	grey
5698	FBXL3	76	55.1667	-0.455144	4	grey
4996	ELF5	85.6	62.2	-0.454442	3	grey
2950	CDK5	55.6	40.4	-0.451171	4	grey
9966	MRFAP1L1	46.1667	33.5	-0.451171	6	grey
16548	TLCD1	34.6667	25.1667	-0.446846	3	grey
17428	TTYH1	59.1667	43.1667	-0.446006	6	grey
6592	GOSR2	43.5	31.6667	-0.445986	5	grey
8045	KANSL2	38.5	28	-0.4458	2	grey
14010	RPL36	34.1667	24.8333	-0.444975	3	grey
14252	SAMD15	33	24	-0.443607	5	grey
16365	TEX10	33.8	24.6	-0.442943	4	grey
14920	SLC25A36	65.8333	48.1667	-0.442887	6	grey
16191	TBC1D29	70.3333	51.5	-0.442259	5	grey
13032	PSD3	64.1667	47	-0.4411	6	grey
10125	MT4	67.3333	49.3333	-0.441075	5	grey
10161	MTMR11	80.1667	58.8333	-0.439938	5	grey
17426	TTPAL	87.6	64.4	-0.438016	4	grey
12569	POLR3GL	74.8	55	-0.436771	5	grey
9125	LRRC2	43.6667	32	-0.436733	4	grey
9476	MARCO	63.5	46.6667	-0.436318	5	grey
14045	RPRML	56.5	41.5	-0.436099	6	grey
16249	TCEA2	61.2	45	-0.435281	5	grey
991	ARID4A	64.3333	47.3333	-0.434801	5	grey
13205	PTPRT	46	33.8	-0.433573	4	grey
2894	CDCA3	59.5	43.8333	-0.432363	6	grey
12054	PEX11A	58.3333	43	-0.431339	5	grey
17350	TSR2	33.3333	24.5	-0.429113	6	grey
12027	PEA15	69	51	-0.428843	6	grey
18813	ZNF613	122.833	91	-0.428694	4	grey
13599	RCSD1	42.6	31.4	-0.428334	5	grey
5905	FLJ27352	75	55.5	-0.427749	5	grey
12021	PDZD8	61.6667	45.6667	-0.425306	6	grey
17455	TUBGCP3	38.8333	28.6667	-0.425133	5	grey
18503	ZNF124	58.75	43.5	-0.425133	4	grey
7259	HMGA2	39.5	29.1667	-0.424967	5	grey
13162	PTP4A3	64.2	47.6	-0.423916	4	grey
13447	RAPGEFL1	68	50.5	-0.422024	5	grey
5704	FBXO10	71.6	53.2	-0.421677	3	grey
4260	DDX39A	96.75	72	-0.4212	4	grey
14358	SCN4B	68.25	50.75	-0.420255	1	grey
4509	DMTF1	30.8	22.8	-0.418065	3	grey
7213	HIST2H4A	31.5	23.3333	-0.417506	2	grey
12591	POP7	50.8333	37.8333	-0.416585	6	grey
14254	SAMD4A	71.5	53.3333	-0.416143	4	grey
11175	OPRL1	55.8	41.6	-0.415037	3	grey
14903	SLC25A20	72.2	54	-0.412412	4	grey
18498	ZNF107	34.6667	25.8333	-0.41055	4	grey
2199	C7orf10	54.8	41	-0.409876	2	grey
15590	SPIRE1	50.3333	37.6667	-0.408806	2	grey
15434	SOX3	84.1667	63.1667	-0.408465	6	grey
16567	TLR4	49.8333	37.3333	-0.407175	4	grey
17297	TSEN54	26.8333	20	-0.406424	1	grey
4589	DNM1	48	36	-0.405256	2	grey
11714	PALLD	102.5	77.1667	-0.405005	5	grey
15537	SPDEF	27.6	20.6	-0.404984	5	grey
16524	TIMM8A	43.3333	32.5	-0.404231	5	grey
1317	AURKAIP1	50.1667	37.6667	-0.404114	5	grey
1163	ATAD3C	63.1667	47.5	-0.403839	5	grey
1102	ASB2	68.75	51.75	-0.403022	4	grey
4537	DNAJB12	52.4	39.4	-0.402484	3	grey
11755	PARD6B	30.5	22.8333	-0.402371	4	grey
9488	MASP2	89.4	67.4	-0.402326	4	grey
13865	RNF139	46.3333	34.8333	-0.401554	5	grey
7552	IDO1	48.5	36.5	-0.400538	4	grey
9600	MED1	37.5	28.1667	-0.400538	4	grey
147	ACADS	82.3333	62.1667	-0.39973	5	grey
17846	VAC14	74.8333	56.5	-0.39927	5	grey
11171	OPN4	52.8	39.8	-0.399037	4	grey
17499	TXNRD1	67	50.6	-0.398164	4	grey
4861	EEF1D	85.4	64.6	-0.397335	4	grey
1119	ASF1B	62.2	47	-0.39689	5	grey
993	ARID5A	51	38.5	-0.396659	4	grey
5818	FGF11	97.5	73.8333	-0.396443	1	grey
10932	NRROS	107.333	81.3333	-0.395929	5	grey
15339	SNRPC	48	36.25	-0.395541	2	grey
5651	FAP	54.6667	41.3333	-0.39502	2	grey
14500	SEPW1	38.6667	29.1667	-0.394972	4	grey
1291	ATPAF1	36.6	27.6	-0.394718	5	grey
16914	TMX2	21.6	16.2	-0.393914	3	grey
13720	RGS20	64	48.5	-0.393011	4	grey
2176	C6orf15	75.4	57.2	-0.392553	3	grey
11208	OR10T2	43.8333	33.1667	-0.391982	5	grey
4984	EIF6	19.3333	14.5	-0.391579	5	grey
3577	COMMD1	53	40.1667	-0.391483	3	grey
9996	MRPL2	59.3333	45	-0.391321	5	grey
11778	PARVA	51.2	38.8	-0.391281	4	grey
905	AREL1	52.3333	39.6667	-0.391191	6	grey
3831	CSNK2B	54.5	41.3333	-0.390694	5	grey
6326	GDPD1	44.6667	33.8333	-0.390673	4	grey
8982	LOC100505549	73.8333	56.1667	-0.388507	2	grey
1252	ATP5L2	49.8333	37.8333	-0.388479	4	grey
890	AQP5	37.8333	28.6667	-0.388453	5	grey
9988	MRPL12	61.1667	46.5	-0.388214	5	grey
1159	ATAD2	25.5	19.25	-0.38807	3	grey
18660	ZNF407	43.6667	33.1667	-0.386609	5	grey
8672	LACTB2	63	48	-0.38529	3	grey
1926	C19orf71	80.8333	61.6667	-0.38499	6	grey
1571	BMS1	51.8333	39.5	-0.383527	4	grey
13200	PTPRN2	55.5	42.3333	-0.382774	5	grey
10701	NKX1-2	47.6667	36.3333	-0.38247	6	grey
2066	C2orf40	62	47.3333	-0.382333	4	grey
5908	FLJ45513	60	45.8333	-0.381274	5	grey
9991	MRPL15	59.3333	45.3333	-0.380905	5	grey
2342	CACNG8	76.6	58.6	-0.380744	5	grey
3721	CRCP	31.3333	23.8333	-0.380744	5	grey
7417	HSD11B1	137	105	-0.380604	5	grey
9003	LOC283710	98.3333	75.3333	-0.379965	4	grey
13184	PTPN6	79	60.5	-0.379414	5	grey
6119	FZD3	83.3333	63.8333	-0.379367	5	grey
17075	TPR	36.2	27.6	-0.379287	4	grey
13411	RALGAPA1	65.3333	50	-0.379237	6	grey
8569	KRTAP10-5	67.5	51.6667	-0.379214	5	grey
481	AJUBA	35.8333	27.3333	-0.378512	5	grey
2157	C5orf48	53.1667	40.6667	-0.378512	5	grey
3394	CLPP	95.8333	73.5	-0.378263	6	grey
17588	UBL5	28.6667	21.8333	-0.377701	2	grey
9984	MRP63	41	31.3333	-0.377367	5	grey
6693	GPR183	40.3333	30.8333	-0.376767	5	grey
4006	CXorf40A	52.6667	40.3333	-0.376721	4	grey
13651	RETN	38.1667	29.1667	-0.376671	5	grey
18780	ZNF574	40.8	31.2	-0.376442	4	grey
14001	RPL28	56.3333	43.1667	-0.376416	4	grey
14695	SHISA6	74.6667	57.3333	-0.375337	6	grey
13778	RILPL2	44.4	34	-0.375337	4	grey
2842	CD79B	61.25	47	-0.375039	4	grey
7753	IL4	99.5	76.5	-0.374927	4	grey
10450	NCAPH	53.2	40.8	-0.37479	4	grey
12358	PLCD4	53	40.6667	-0.374066	5	grey
11334	OR4A16	65.5	50.3333	-0.373458	5	grey
5668	FAT2	69.1667	53.1667	-0.373381	5	grey
3044	CENPF	64.8	49.8	-0.373259	4	grey
14080	RPS6KA2	53.1667	40.8333	-0.372752	5	grey
14670	SH3RF1	72	55.4	-0.372201	5	grey
698	ANKRD2	69.5	53.5	-0.371367	5	grey
8202	KDM4C	52.8	40.6	-0.371023	4	grey
11827	PCDH17	72.5	55.8333	-0.371007	4	grey
18348	ZC3HAV1	43.2	33.2	-0.37005	1	grey
16846	TMEM66	42.5	32.6667	-0.369695	5	grey
14191	RXFP1	68.3333	52.6667	-0.369523	6	grey
6578	GOLGA8O	23.8	18.2	-0.369234	4	grey
9359	MAGEE1	58.8333	45.3333	-0.368899	4	grey
6747	GPS2	31.8	24.4	-0.368867	4	grey
9863	MMP25	89.6	69.2	-0.36804	4	grey
16951	TNFSF12	81.1667	62.6667	-0.368015	6	grey
11497	OR6F1	74.6667	57.6667	-0.367117	5	grey
18861	ZNF682	33.5	25.75	-0.367057	3	grey
15257	SMIM13	73	56.4	-0.366475	4	grey
14398	SDCCAG3	55.2	42.6	-0.366242	3	grey
19006	ZPBP2	47.3333	36.5	-0.366128	5	grey
6754	GPX2	82	63.4	-0.366051	3	grey
14768	SKA2	29.5	22.6667	-0.365953	5	grey
10601	NEURL2	78.25	60.5	-0.365825	2	grey
18589	ZNF276	83.8333	64.8333	-0.365813	6	grey
2420	CAPNS1	70.5	54.5	-0.365455	5	grey
4550	DNAJC11	44.6	34.4	-0.365284	4	grey
12441	PLTP	82.2	63.6	-0.365049	4	grey
5731	FBXO44	103.5	80.1667	-0.364544	4	grey
14205	S100A11	52	40.1667	-0.364516	4	grey
195	ACP5	69.8	54	-0.364318	3	grey
13320	RAB33B	45.3333	35	-0.364054	2	grey
4090	CYP4F2	26.6667	20.5	-0.363812	4	grey
2313	CABS1	59.6667	46.1667	-0.363136	5	grey
3480	CNPPD1	45.5	35.1667	-0.36257	5	grey
2162	C5orf55	77	59.6667	-0.36257	4	grey
17678	UMODL1	82.3333	63.8333	-0.362158	6	grey
2434	CARD16	75.6	58.6	-0.362032	5	grey
9149	LRRC4	59.8333	46.3333	-0.362006	5	grey
12528	POLDIP3	43.3333	33.5	-0.361795	5	grey
11145	OLFML2A	77.1667	59.8333	-0.361691	6	grey
308	ADAMTSL3	83.8	65	-0.361598	4	grey
4490	DLX6	54.6667	42.3333	-0.361336	5	grey
11501	OR6M1	76.5	59.3333	-0.361241	5	grey
11661	P4HA3	93.8333	72.8333	-0.361122	6	grey
10429	NBEAL2	92.3333	71.6667	-0.361099	4	grey
17474	TWF1	74	57.4	-0.360922	4	grey
5628	FAM92A1	42.4	32.8	-0.360672	4	grey
572	ALKBH1	96.5	75	-0.359403	4	grey
8558	KRTAP1-1	87	67.6	-0.359295	3	grey
17092	TRA2B	30	23.1667	-0.35925	3	grey
2288	CA10	70.8333	55	-0.359227	6	grey
11849	PCDHB1	59.5	46.1667	-0.359167	5	grey
18486	ZMYM6	32.3333	25	-0.358454	3	grey
9361	MAGEF1	62.6667	48.6667	-0.35826	5	grey
8739	LCE2B	58.1667	45.1667	-0.357933	3	grey
12062	PEX2	84.8333	66	-0.357377	5	grey
7253	HMBS	54.5	42.3333	-0.357011	3	grey
11389	OR51B6	63.6667	49.5	-0.356739	5	grey
12391	PLEKHF1	39.3333	30.5	-0.356621	5	grey
10118	MT1F	44.6667	34.6667	-0.356565	5	grey
13475	RASGRP2	76.6667	59.6667	-0.356392	5	grey
10313	MYO7B	43.1667	33.5	-0.356362	5	grey
3932	CTSK	31	24	-0.356144	4	grey
15684	SRP54	31	24	-0.356144	3	grey
8368	KISS1	48.4	37.6	-0.35591	3	grey
12711	PPP1R16B	78.3333	61	-0.355659	6	grey
14396	SDCBP	46.3333	36	-0.355331	6	grey
3771	CRTC2	72.3333	56.3333	-0.355095	5	grey
3610	COQ2	34.1667	26.5	-0.354777	4	grey
16185	TBC1D22B	81.6	63.6	-0.354608	4	grey
10497	NDRG2	55	42.8	-0.354496	5	grey
18845	ZNF664	46.5	36.1667	-0.353918	6	grey
11903	PCMTD2	48.8333	38	-0.353637	6	grey
9433	MAP3K8	45	35	-0.353637	5	grey
1799	C14orf119	29.6667	23	-0.353637	4	grey
11741	PAPPA	89.5	69.8333	-0.353489	5	grey
4162	DBR1	43.2	33.6	-0.353274	5	grey
13980	RPL11	23	17.8	-0.352302	5	grey
6050	FSBP	54.4	42.4	-0.352191	2	grey
851	APOBEC3C	76.6	59.8	-0.351985	4	grey
6492	GM2A	68.3333	53.3333	-0.351712	5	grey
9407	MAP1LC3B	54.5	42.5	-0.351472	5	grey
956	ARHGDIA	95.5	74.6667	-0.350871	6	grey
2231	C8orf4	62.3333	48.6667	-0.350687	5	grey
13250	PYCR1	50.8333	39.6667	-0.350033	4	grey
2286	C9orf96	101.167	79.1667	-0.34985	5	grey
8863	LILRA2	69.5	54.3333	-0.349474	4	grey
13357	RAB9B	85	66.5	-0.349449	4	grey
250	ACTRT2	84.6	66.2	-0.34915	3	grey
5314	F13B	41.8	32.6	-0.34915	3	grey
7430	HSD17B7	42.8	33.4	-0.348522	5	grey
6057	FSD2	56.5	44.1667	-0.348304	4	grey
13274	QRICH2	48.6	38	-0.346866	3	grey
16496	TIAM1	81	63.5	-0.346325	5	grey
7558	IER5	59	46.2	-0.346176	4	grey
8532	KRT39	81.8333	64.1667	-0.346077	5	grey
14991	SLC32A1	124.833	98	-0.346014	5	grey
9446	MAP7D3	47.5	37.1667	-0.345672	5	grey
1154	ASXL1	85.4	67	-0.345497	4	grey
12590	POP5	22.5	17.5	-0.345135	3	grey
4258	DDX28	67.1667	52.6667	-0.34504	5	grey
5911	FLNC	80.8	63.4	-0.34504	4	grey
11594	OST4	72.4	56.8	-0.344711	1	grey
9868	MMP7	86.8333	68.1667	-0.344692	4	grey
17965	VSIG10L	86.8333	68.1667	-0.344692	4	grey
9323	MAFA	44.5	34.8333	-0.344564	5	grey
9628	MED8	31.1667	24.3333	-0.34453	5	grey
9961	MRC1	57.4	45	-0.344335	4	grey
8629	KRTAP5-2	89.3333	70.1667	-0.344057	6	grey
11932	PDCD10	75.4	59.2	-0.343809	3	grey
13395	RAD9A	29.2	22.8	-0.343587	4	grey
15774	ST6GALNAC5	83.1667	65.3333	-0.343515	4	grey
15547	SPDYE5	117	92	-0.343484	6	grey
1050	ARPC1B	80.8333	63.5	-0.343389	5	grey
14584	SF3B4	50	39.2	-0.343302	4	grey
11368	OR4K17	59.6667	46.8333	-0.342888	5	grey
12703	PPP1R13L	71.5	56.1667	-0.342807	4	grey
11889	PCF11	66.8333	52.5	-0.342455	5	grey
8750	LCK	45.6667	35.8333	-0.34138	5	grey
17302	TSGA13	78.1667	61.5	-0.341037	2	grey
10143	MTFR1	81.3333	64	-0.341037	6	grey
18673	ZNF426	90.8333	71.5	-0.341037	5	grey
1993	C1orf227	86.1667	67.8333	-0.340669	5	grey
17295	TSEN2	54.5	42.8333	-0.340459	4	grey
9891	MOBP	89.4	70.4	-0.340399	4	grey
8929	LMLN	33.5	26.25	-0.34034	3	grey
8583	KRTAP15-1	65.6667	51.6667	-0.340075	6	grey
8350	KIF5C	62.5	49.1667	-0.340028	6	grey
1481	BCR	59.3333	46.6667	-0.339975	4	grey
9864	MMP26	59.3333	46.6667	-0.339975	4	grey
13647	RERGL	82.5	65	-0.33931	5	grey
13906	RNF220	86.8	68.4	-0.339285	3	grey
16176	TBC1D14	69.8333	55	-0.339002	5	grey
6382	GID8	60.3333	47.5	-0.338687	5	grey
18122	WIPI1	94.6667	74.6667	-0.338358	5	grey
12773	PPWD1	50.8333	40	-0.338256	4	grey
840	APOA1	92.3333	72.8333	-0.33812	5	grey
4226	DDB1	53.6	42.2	-0.33787	5	grey
14354	SCN2B	78.6	62	-0.337417	3	grey
15329	SNRNP25	54.1667	42.6667	-0.337264	5	grey
4799	E2F3	70.1667	55.3333	-0.337213	5	grey
2808	CD302	51	40.1667	-0.337035	4	grey
13156	PTMA	23	18	-0.337035	4	grey
12866	PRKAR1A	80.6	63.6	-0.337035	3	grey
5634	FAM98C	40.6667	32	-0.336428	4	grey
904	AREG	71.1667	56.1667	-0.336158	5	grey
4775	DYNC1LI1	93.6667	74	-0.335966	4	grey
4930	EIF1	29.5	23.1667	-0.335791	6	grey
8329	KIF20A	83.3333	65.8333	-0.335535	4	grey
10159	MTMR1	47.2	37.2	-0.335461	4	grey
14741	SIN3A	36.6	28.8	-0.33542	3	grey
18904	ZNF74	80	63.2	-0.335349	3	grey
14003	RPL3	12.6667	9.83333	-0.335184	4	grey
9697	METTL9	41.6667	32.8333	-0.334664	4	grey
17590	UBLCP1	61	48.1667	-0.334588	5	grey
8576	KRTAP12-2	78	61.6667	-0.334154	3	grey
7413	HS6ST3	95.8333	75.8333	-0.333771	5	grey
14616	SGCG	35.8	28.2	-0.333737	4	grey
10465	NCKAP5L	74.1667	58.6667	-0.333168	5	grey
7932	ITCH	59.6667	47.1667	-0.332869	5	grey
14576	SF1	27.3333	21.5	-0.332575	5	grey
7885	IRAK3	40.3333	31.8333	-0.332144	5	grey
12246	PIK3R5	58.1667	46	-0.332124	4	grey
18705	ZNF474	88.1667	69.8333	-0.332076	5	grey
14162	RTN4	72.8333	57.6667	-0.331731	5	grey
6519	GNAS	36	28.4	-0.331709	2	grey
3077	CEP63	44.8	35.4	-0.331409	4	grey
1765	C11orf96	40	31.6	-0.330752	4	grey
8332	KIF21B	60.8333	48.1667	-0.330704	4	grey
490	AK9	91	72.1667	-0.330447	5	grey
7987	ITPRIPL2	96.8333	76.8333	-0.329938	5	grey
11012	NUDT18	99.8	79.2	-0.329821	5	grey
6353	GFRA3	69.1667	54.8333	-0.329659	5	grey
6872	GTF2A2	30.8333	24.3333	-0.329501	5	grey
16373	TEX19	38.2	30.2	-0.329308	4	grey
8345	KIF3C	90.2	71.6	-0.329064	4	grey
10624	NFE2L3	59.8	47.4	-0.329064	4	grey
2253	C9orf139	53	42	-0.328623	5	grey
3559	COL6A1	53	42	-0.328623	5	grey
2599	CCDC180	80	63.5	-0.328623	4	grey
3191	CHMP4C	21.6	17	-0.328326	4	grey
2441	CARHSP1	36.6667	29	-0.328326	4	grey
12217	PIGO	79.3333	63	-0.327927	4	grey
11588	OSGIN1	76.1667	60.5	-0.327391	4	grey
18928	ZNF780A	98.3333	78.1667	-0.327385	4	grey
6462	GLRA1	68	54	-0.327165	2	grey
59	ABCA2	61.5	48.8333	-0.326745	4	grey
18488	ZMYND10	79.6667	63.3333	-0.326406	5	grey
5055	EMP3	67.3333	53.5	-0.326333	5	grey
15458	SPACA4	68.1667	54.1667	-0.32628	5	grey
6430	GK5	87.1667	69.3333	-0.326025	5	grey
10927	NRM	105.8	84.2	-0.325986	5	grey
11583	OSCAR	58.3333	46.3333	-0.325986	4	grey
11409	OR52B6	79.2	63	-0.32553	5	grey
13935	RNPEP	43.6667	34.6667	-0.324622	4	grey
3031	CELF5	80.4	64	-0.324589	3	grey
291	ADAMTS14	71.8333	57.1667	-0.324406	5	grey
15595	SPNS3	103.4	82.4	-0.324002	5	grey
4781	DYNLRB1	42.8	34	-0.323576	4	grey
1422	BAZ2A	84.6667	67.5	-0.32263	6	grey
180	ACOT11	129	103	-0.321928	5	grey
1190	ATG4D	105.667	84.3333	-0.321928	5	grey
1818	C15orf26	41.5	33	-0.321928	5	grey
15588	SPINT3	44.8333	35.6667	-0.321928	5	grey
5690	FBXL15	76.5	61	-0.321928	3	grey
12937	PRPF40A	23	18.2	-0.321928	2	grey
8838	LGSN	70.2	56	-0.320915	5	grey
3941	CTTN	46.6667	37.1667	-0.320668	4	grey
2073	C2orf50	77.4	61.8	-0.320089	4	grey
1803	C14orf166	30	23.8333	-0.31999	4	grey
12850	PRICKLE2	29.1667	23.1667	-0.319937	5	grey
18018	WBSCR28	69.4	55.4	-0.31988	3	grey
4353	DEPDC1B	54.3333	43.3333	-0.319757	4	grey
15707	SRSF3	24.1667	19.1667	-0.319542	5	grey
11679	PACSIN1	73.6667	58.8333	-0.319515	6	grey
8546	KRT77	47.6667	38	-0.31946	5	grey
6858	GSTM5	66.1667	52.8333	-0.319246	4	grey
11407	OR52B2	61.1667	48.8333	-0.31903	4	grey
2449	CASC10	72.6	58	-0.318991	3	grey
7876	IQGAP2	59.5	47.5	-0.31895	4	grey
9362	MAGEH1	58.6667	46.8333	-0.318909	5	grey
18909	ZNF750	77.1667	61.6667	-0.318855	4	grey
157	ACBD4	37.6667	30	-0.318822	4	grey
15583	SPINK7	57	45.5	-0.318822	3	grey
3987	CXCL9	91.5	73.1667	-0.318682	6	grey
7284	HMX2	64.6667	51.6667	-0.318271	4	grey
9554	MCIDAS	96	76.8	-0.318215	4	grey
1166	ATCAY	65.6667	52.5	-0.317427	4	grey
4716	DTNA	64.8333	51.8333	-0.31737	5	grey
12309	PKNOX2	51.3333	41	-0.317341	5	grey
10586	NELL1	60.8	48.6	-0.317267	4	grey
15369	SNX21	74	59.2	-0.317127	3	grey
17589	UBL7	58.8	47	-0.317111	3	grey
11953	PDE3A	89.5	71.6667	-0.316624	4	grey
10288	MYLK3	66.6667	53.3333	-0.316608	5	grey
1233	ATP2C1	65.8333	52.6667	-0.316542	6	grey
2971	CDKN2AIPNL	65	52	-0.316474	2	grey
5332	FABP12	51.5	41.1667	-0.316214	4	grey
13514	RBKS	47.8	38.2	-0.316027	2	grey
9539	MC4R	46.8	37.4	-0.315904	5	grey
14255	SAMD4B	34.6	27.6	-0.315862	3	grey
12566	POLR3E	102.8	82.4	-0.315687	4	grey
5915	FLRT2	80.5	64.5	-0.315305	5	grey
11163	OPCML	60.2	48.2	-0.314873	2	grey
2453	CASD1	73.8333	59.1667	-0.314717	5	grey
13122	PTDSS1	71.3333	57.1667	-0.314468	5	grey
7783	IMPDH1	45.8333	36.6667	-0.314247	6	grey
1034	ARMC7	45	36	-0.314109	5	grey
19021	ZSCAN25	74.8333	60	-0.314023	5	grey
9569	MCOLN2	48.5	38.8333	-0.313452	6	grey
16509	TIGD6	41	32.8	-0.313366	4	grey
2314	CABYR	73.8	59.2	-0.313275	4	grey
17070	TPP1	46	36.8333	-0.313003	3	grey
1866	C17orf104	64.8333	52	-0.312826	5	grey
11492	OR6C68	104.25	83.75	-0.312535	3	grey
5750	FCAMR	65.75	52.75	-0.312503	3	grey
4214	DCTN6	42.6667	34.1667	-0.312324	6	grey
8834	LGMN	67.5	54.1667	-0.312307	5	grey
13068	PSMC1	43.2	34.6	-0.312169	4	grey
9248	LUZP6	42.2	33.8	-0.311944	4	grey
10899	NR3C2	40.1667	32.1667	-0.311743	4	grey
6280	GBX2	33.3333	26.6667	-0.311461	5	grey
11909	PCNXL3	53.1667	42.6667	-0.310873	5	grey
10131	MTCH1	68.6667	55.1667	-0.310754	5	grey
7348	HOXB9	67.8333	54.5	-0.31062	5	grey
11753	PARD3B	51.5	41.3333	-0.310523	5	grey
3269	CISD1	55	44.1667	-0.310168	5	grey
17404	TTC9	69.6667	56	-0.310068	5	grey
17832	UTP18	35.2	28.2	-0.310021	4	grey
425	AGO1	78.3333	63	-0.309855	4	grey
11862	PCDHB7	37.8333	30.3333	-0.309597	4	grey
6895	GTF3C6	47.3333	38	-0.309544	5	grey
6921	GUK1	80.1667	64.5	-0.309392	4	grey
7479	HTATIP2	80.1667	64.5	-0.309392	3	grey
10647	NGDN	84.5	68	-0.309328	4	grey
11352	OR4D6	50.8333	40.8333	-0.309227	4	grey
5789	FEM1C	31.8333	25.5	-0.309169	5	grey
10163	MTMR14	43.6	35	-0.309047	4	grey
4455	DISP1	60.2	48.4	-0.309021	3	grey
12149	PHF21A	49.1667	39.5	-0.308807	4	grey
17380	TTC25	35.3333	28.3333	-0.308753	3	grey
3571	COLEC10	62.1667	50	-0.308666	5	grey
2715	CCNC	66.5	53.5	-0.308631	4	grey
2555	CCDC13	63.4	51	-0.308549	4	grey
13860	RNF13	36.4	29.2	-0.30849	3	grey
17006	TOMM40	34.5	27.6667	-0.308445	3	grey
3081	CEP76	77.8333	62.6667	-0.308268	6	grey
9707	MFAP5	42.3333	34	-0.308122	4	grey
17956	VPS72	33.6667	27	-0.308122	5	grey
4086	CYP4A22	63.1667	50.8333	-0.307944	5	grey
5308	EZR	62.3333	50.1667	-0.307761	4	grey
10513	NDUFA5	53.6667	43.1667	-0.307703	5	grey
7551	IDNK	54.2	43.6	-0.307625	4	grey
2961	CDKL1	49	39.4	-0.307573	4	grey
8200	KDM4A	52.8333	42.5	-0.307484	6	grey
5671	FAU	68.5	55.1667	-0.307299	4	grey
3472	CNOT2	76.3333	61.5	-0.307234	5	grey
8525	KRT33A	76.3333	61.5	-0.307234	1	grey
8590	KRTAP19-5	108.5	87.5	-0.307182	5	grey
16453	THAP7	63.3333	51	-0.307055	4	grey
10990	NUAK2	26.8333	21.5	-0.306889	4	grey
1303	ATXN1L	50.3333	40.5	-0.306785	6	grey
12241	PIK3IP1	73	58.8333	-0.306576	6	grey
2730	CCNK	63.8	51.4	-0.306427	3	grey
12464	PMM1	72.1667	58.1667	-0.306402	5	grey
19016	ZSCAN2	72.1667	58.1667	-0.306402	3	grey
17081	TPRX1	62.6667	50.5	-0.305966	5	grey
7915	ISCU	51.3333	41.3333	-0.305936	3	grey
2897	CDCA7	40	32.1667	-0.30589	5	grey
12582	POMT1	110.667	89.3333	-0.305868	5	grey
2867	CDC23	47	37.8333	-0.305739	3	grey
2338	CACNG4	39.1667	31.5	-0.305559	3	grey
16414	TFR2	72.4	58.4	-0.305317	4	grey
2178	C6orf165	52.3333	42.1667	-0.30512	2	grey
10732	NLRP4	79.5	64.1667	-0.304855	6	grey
18662	ZNF41	61.1667	49.3333	-0.304627	4	grey
13086	PSMD7	47.1667	38	-0.304561	5	grey
9727	MFSD7	74.3333	60	-0.304479	4	grey
5118	EPC2	33.1667	26.6667	-0.304441	6	grey
5909	FLNA	66.5	53.6667	-0.304226	4	grey
8810	LETM1	42.8333	34.5	-0.304209	3	grey
10822	NPAP1	76.1667	61.5	-0.304122	5	grey
12399	PLEKHG6	52.5	42.3333	-0.304062	4	grey
1063	ARRDC2	65.6667	53	-0.304006	6	grey
7124	HIBADH	45.5	36.6667	-0.303942	5	grey
15283	SMPD2	106.4	86	-0.303907	4	grey
10455	NCDN	51.6667	41.6667	-0.303781	5	grey
8826	LGALS9	51.6667	41.6667	-0.303781	4	grey
8471	KMO	106.167	85.8333	-0.303535	5	grey
17242	TRMT12	50.8333	41	-0.303491	6	grey
1996	C1orf233	50.8333	41	-0.303491	5	grey
14149	RTBDN	79	63.8333	-0.303264	4	grey
18649	ZNF384	74.6667	60.3333	-0.302987	4	grey
5695	FBXL2	61.5	49.6667	-0.302819	4	grey
13824	RNASE11	108.167	87.5	-0.302783	5	grey
5439	FAM163B	120.5	97.5	-0.302761	6	grey
7293	HNRNPA0	70.3333	56.8333	-0.302675	5	grey
227	ACTG1	46.6	37.6	-0.302361	3	grey
11198	OR10H5	90	72.8	-0.302246	5	grey
13100	PSPC1	49.8	40.2	-0.302184	4	grey
16836	TMEM59	97.8333	79.1667	-0.301995	4	grey
2193	C6orf62	55.5	44.8333	-0.301854	2	grey
8244	KIAA0430	63.5	51.3333	-0.301569	5	grey
16736	TMEM196	44.6	36	-0.301509	4	grey
11578	OSBPL5	85.6667	69.3333	-0.301269	4	grey
15221	SMARCB1	50.3333	40.6667	-0.301002	5	grey
3854	CSTB	92.8333	75.1667	-0.300941	4	grey
3379	CLK2	98.1667	79.5	-0.300866	3	grey
3640	COX5B	61.8	50	-0.300267	3	grey
6076	FTSJ3	39.8333	32.1667	-0.300013	5	grey
5216	ESD	92.8	75.2	-0.299797	3	grey
15680	SRM	82.5	66.8333	-0.299782	5	grey
16415	TFRC	41.6667	33.6667	-0.29956	6	grey
10936	NRXN1	129.667	105.167	-0.29956	4	grey
18902	ZNF736	58.8	47.6	-0.299189	4	grey
12511	PODNL1	93.3333	75.6667	-0.299168	5	grey
11946	PDE10A	86.6	70.2	-0.299054	4	grey
10674	NIP7	27.5	22.1667	-0.298911	1	grey
17608	UBTF	65.8333	53.3333	-0.29873	3	grey
13866	RNF14	73	59.1667	-0.298561	4	grey
12416	PLIN1	34.6667	28	-0.298523	4	grey
1263	ATP6V0C	44.5	36	-0.298341	5	grey
1887	C17orf82	17.2	13.8	-0.298341	3	grey
7089	HES1	41.8333	33.8333	-0.298265	5	grey
5159	EPX	37.6	30.4	-0.297836	2	grey
8805	LEPREL1	93.4	75.8	-0.297681	4	grey
1780	C12orf54	79.5	64.5	-0.297494	4	grey
726	ANKRD46	77.8333	63.1667	-0.296982	5	grey
15798	STAR	56.3333	45.6667	-0.296982	3	grey
1084	ARX	90.4	73.4	-0.296892	3	grey
12708	PPP1R15A	83.3333	67.6667	-0.296493	6	grey
16972	TNNC1	45.6667	37	-0.296393	4	grey
4502	DMRT3	38.5	31.1667	-0.296286	5	grey
2838	CD70	63.6667	51.6667	-0.296132	5	grey
2006	C1orf56	19.6667	15.8333	-0.295985	4	grey
9524	MBLAC2	83.5	67.8333	-0.295844	3	grey
4776	DYNC1LI2	50.8	41.2	-0.295709	3	grey
16558	TLK2	35	28.3333	-0.295456	4	grey
1405	BANF1	87.6	71.2	-0.295308	5	grey
18923	ZNF774	45.8333	37.1667	-0.295223	5	grey
16343	TEKT4	45.8333	37.1667	-0.295223	4	grey
10765	NNAT	69.3333	56.3333	-0.294834	4	grey
5000	ELK3	68.5	55.6667	-0.294513	4	grey
4035	CYBRD1	53.1667	43.1667	-0.294447	6	grey
9619	MED26	81.1667	66	-0.294392	4	grey
7846	IP6K1	59.5	48.3333	-0.294372	4	grey
9388	MAN1C1	59.5	48.3333	-0.294372	4	grey
12804	PRAP1	59.5	48.3333	-0.294372	2	grey
15085	SLC4A2	47.8	38.8	-0.294113	4	grey
12078	PFKFB2	60	48.75	-0.294113	3	grey
9469	MAPKBP1	127	103.4	-0.294022	4	grey
13827	RNASE2	28.8333	23.3333	-0.293991	2	grey
530	ALAD	111.167	90.5	-0.2938	6	grey
5931	FMO2	105.4	85.8	-0.293731	4	grey
6584	GOLT1A	30.6667	24.8333	-0.293731	2	grey
15912	STYXL1	64.1667	52.1667	-0.293612	5	grey
12113	PGM1	99.5	81	-0.2935	5	grey
7402	HS1BP3	53.3333	43.3333	-0.293446	5	grey
18479	ZMIZ2	88.2	71.8	-0.293105	3	grey
11797	PAX7	52.5	42.6667	-0.293006	3	grey
14962	SLC29A3	38	30.8333	-0.292936	5	grey
17310	TSLP	39.8333	32.3333	-0.292782	4	grey
17285	TRUB1	74.3333	60.5	-0.292702	4	grey
17082	TPSAB1	105.333	85.8333	-0.292273	5	grey
7161	HIST1H2AH	49.2	40	-0.292063	2	grey
17046	TP53TG3D	103.8	84.6	-0.291956	4	grey
15187	SLITRK3	46.3333	37.6667	-0.291766	5	grey
2279	C9orf78	70	57	-0.291766	4	grey
2155	C5orf46	50	40.6667	-0.291604	5	grey
13236	PVRL4	63.6667	51.8333	-0.291574	4	grey
8271	KIAA1211L	93	75.8	-0.291554	5	grey
14382	SCTR	117.5	95.8333	-0.291311	5	grey
5669	FAT4	45.5	37	-0.291231	6	grey
11601	OTOF	45.5	37	-0.291231	5	grey
9494	MAT1A	115.25	94	-0.291231	3	grey
4603	DOC2A	47.3333	38.5	-0.291166	2	grey
18518	ZNF154	64.6667	52.6667	-0.291135	4	grey
4098	CYP7A1	58.3333	47.5	-0.290858	4	grey
7880	IQSEC3	60.1667	49	-0.290818	5	grey
11813	PCBD1	48.3333	39.3333	-0.29059	4	grey
15706	SRSF2	23.6667	19.1667	-0.29059	2	grey
1592	BPGM	74.8333	61	-0.290564	4	grey
17039	TP53I3	76.6667	62.5	-0.290539	4	grey
4213	DCTN5	61.1667	49.8333	-0.290366	4	grey
18727	ZNF511	68.5	55.8333	-0.290276	5	grey
5860	FHOD1	106	86.5	-0.290256	4	grey
6851	GSTA5	75.8333	61.8333	-0.290202	6	grey
5153	EPS8	75.8333	61.8333	-0.290202	5	grey
2138	C4orf47	40.1667	32.6667	-0.290156	4	grey
16114	TANC2	52.8	43	-0.290103	2	grey
1689	BUB1B	96	78.3333	-0.290058	4	grey
14026	RPL7L1	63.8	52	-0.290001	5	grey
4899	EFS	80.5	65.6667	-0.289834	5	grey
8411	KLHL15	184.8	151	-0.289679	5	grey
1578	BNIP3L	55.8333	45.5	-0.289507	4	grey
3954	CUL3	30.1667	24.5	-0.289507	4	grey
15558	SPG11	66.8333	54.5	-0.289507	6	grey
17067	TPM4	35.6667	29	-0.289507	5	grey
15714	SRXN1	48.5	39.5	-0.289507	4	grey
13451	RARB	104.5	85.3333	-0.289253	5	grey
17565	UBE2O	71.5	58.3333	-0.289138	6	grey
17213	TRIM67	67.8333	55.3333	-0.289119	4	grey
5971	FOXC2	58.6667	47.8333	-0.289059	5	grey
17793	USP3	49.5	40.3333	-0.288978	5	grey
1638	BRPF1	48.6	39.6	-0.28886	1	grey
13934	RNPC3	38.5	31.3333	-0.28883	2	grey
14459	SELM	63.3333	51.6667	-0.288676	3	grey
7266	HMGCR	56	45.6667	-0.288569	5	grey
2991	CDX1	80.8333	66	-0.288528	5	grey
16620	TMED4	69.8333	57	-0.288376	4	grey
11061	NUTM2F	145.333	118.833	-0.288229	4	grey
11063	NUTMF	145.333	118.833	-0.288229	4	grey
18218	XRCC6BP1	82.8333	67.6667	-0.287914	5	grey
18003	WASF2	53.2	43.4	-0.287733	4	grey
16864	TMEM89	48.8	39.8	-0.287577	4	grey
8462	KLRC3	67.3333	55	-0.287163	4	grey
5810	FGD1	108	88.3333	-0.287058	6	grey
16966	TNK2	63.6667	52	-0.28703	5	grey
12153	PHF5A	41.5	33.8333	-0.286994	3	grey
1530	BIRC2	47.8	39	-0.286881	3	grey
6645	GPR108	85	69.5	-0.286713	5	grey
1452	BCKDHB	44.3333	36.1667	-0.286563	4	grey
2804	CD300C	103.4	84.6	-0.286439	4	grey
1737	C11orf40	74	60.5	-0.286304	6	grey
5840	FGFBP3	72.1667	59	-0.286224	5	grey
11092	OAS2	47.1667	38.5	-0.286182	3	grey
17625	UCN	83.3333	68.1667	-0.286026	5	grey
6421	GJB7	75	61.3333	-0.285996	3	grey
17945	VPS37C	43.5	35.5	-0.285909	4	grey
4247	DDX17	64.8333	53	-0.285859	5	grey
10488	NDEL1	35.1667	28.6667	-0.285818	3	grey
15048	SLC39A14	68	55.6	-0.285794	4	grey
7758	IL6	41.6667	34	-0.285754	5	grey
4717	DTNB	31.5	25.6667	-0.285402	4	grey
6045	FRS2	94.6667	77.5	-0.285324	4	grey
9021	LOC643355	74.8	61.2	-0.285283	4	grey
16070	TACC2	49.2	40.2	-0.285043	4	grey
16350	TENM3	103.167	84.5	-0.284897	4	grey
6948	H2AFJ	54.8333	44.8333	-0.284729	5	grey
9604	MED12L	70.6667	57.8333	-0.284668	3	grey
5816	FGF1	26	21.1667	-0.284568	4	grey
17957	VPS8	68.8333	56.3333	-0.284542	5	grey
18795	ZNF587B	74.5	61	-0.284208	1	grey
8120	KCNJ16	63.3333	51.8333	-0.284118	3	grey
18916	ZNF766	89.5	73.3333	-0.283908	4	grey
7071	HELZ	31.6667	25.8333	-0.283793	5	grey
9188	LRRK2	73.6667	60.3333	-0.283793	5	grey
9937	MPO	31.6667	25.8333	-0.283793	4	grey
1428	BBS10	76.5	62.6667	-0.283658	4	grey
11965	PDE6G	124.167	101.833	-0.283542	5	grey
5829	FGF22	101.833	83.5	-0.283285	4	grey
4388	DGKQ	124.333	102	-0.283126	5	grey
2494	CBLN1	76.6667	62.8333	-0.282986	6	grey
16287	TCIRG1	50.5	41.3333	-0.282778	2	grey
4786	DYRK1B	70.1667	57.5	-0.282765	5	grey
15663	SRD5A2	45.8333	37.5	-0.282677	4	grey
2722	CCNF	69.3333	56.8333	-0.282307	6	grey
4227	DDB2	69.3333	56.8333	-0.282307	5	grey
10594	NETO2	104.5	85.75	-0.282307	1	grey
14708	SHQ1	65.4	53.6	-0.282282	4	grey
4798	E2F2	75	61.5	-0.282143	5	grey
6103	FXR2	49.6667	40.6667	-0.282143	5	grey
15843	STK32A	93.6	76.8	-0.28207	5	grey
7815	INPP5E	77.8333	63.8333	-0.28207	5	grey
1156	ASXL3	54.2	44.4	-0.281976	4	grey
4551	DNAJC12	45	36.8333	-0.281976	5	grey
5049	EML3	45	36.8333	-0.281976	3	grey
7047	HDHD1	55.3333	45.3333	-0.281938	6	grey
8725	LBP	78.8333	64.6667	-0.28183	5	grey
980	ARHGEF40	46	37.6667	-0.28157	5	grey
5137	EPHX2	38.5	31.5	-0.281413	2	grey
960	ARHGEF10	61.1667	50.1667	-0.280937	3	grey
12634	PPAPDC1A	61.2	50.2	-0.280771	3	grey
17886	VDAC3	22.8	18.6	-0.280108	5	grey
16209	TBCA	24.5	20	-0.280108	3	grey
9185	LRRIQ3	50	41	-0.280108	2	grey
11654	P2RY2	56.6667	46.5	-0.27981	4	grey
11032	NUP133	36.8333	30.1667	-0.279654	4	grey
5046	EMILIN3	63.3333	52	-0.279574	4	grey
12911	PROCR	84.1667	69.1667	-0.279503	4	grey
46	AARS	37.8333	31	-0.279224	3	grey
6835	GSE1	65.3333	53.6667	-0.279073	5	grey
18046	WDR4	72	59.1667	-0.278932	4	grey
9818	MLIP	69.1667	56.8333	-0.278885	6	grey
13663	RFC4	54	44.3333	-0.278859	6	grey
26	A2M	54	44.3333	-0.278859	5	grey
4616	DOHH	54	44.3333	-0.278859	5	grey
15208	SMAD5	54	44.3333	-0.278859	3	grey
1683	BTN3A3	78.6667	64.6667	-0.278815	4	grey
8855	LHX9	51.1667	42	-0.278792	4	grey
611	AMDHD2	87.8	72.2	-0.278716	5	grey
12127	PHACTR3	36	29.5	-0.278716	5	grey
7793	ING2	45.5	37.3333	-0.278631	5	grey
6087	FURIN	68.3333	56.1667	-0.278375	4	grey
16180	TBC1D19	96.8333	79.6667	-0.278353	5	grey
3575	COLGALT2	46.5	38.1667	-0.278301	5	grey
3578	COMMD10	50.3333	41.3333	-0.278102	5	grey
2452	CASC5	38	31.1667	-0.277908	6	grey
4408	DHRS4L2	141.75	116.75	-0.277764	3	grey
2015	C1orf87	64.6667	53.1667	-0.277756	4	grey
18989	ZNF98	42.4	34.8	-0.277735	3	grey
12535	POLH	78	64.1667	-0.277718	6	grey
4221	DCX	55.1667	45.3333	-0.277664	4	grey
9031	LOC729020	68.5	56.3333	-0.277639	4	grey
10556	NECAP1	88.5	72.8333	-0.277615	5	grey
9999	MRPL22	65.6667	54	-0.277534	5	grey
3219	CHRNA5	62.8333	51.6667	-0.27742	6	grey
7569	IFI44L	138.6	114.2	-0.277158	5	grey
5125	EPHA2	73.4	60.4	-0.277064	2	grey
10236	MYADML2	119.2	98.2	-0.277025	4	grey
1367	B4GALT2	90.6	74.6	-0.276961	3	grey
4273	DDX51	41	33.6667	-0.27684	4	grey
10865	NPRL3	77.3333	63.6667	-0.276604	6	grey
9858	MMP2	91.6667	75.5	-0.276591	5	grey
267	ADAM11	52.5	43.1667	-0.276581	4	grey
3692	CPSF1	49.6667	40.8333	-0.276384	5	grey
17584	UBIAD1	64.4	53	-0.276331	5	grey
8442	KLK1	64.4	53	-0.276331	4	grey
11095	OAT	69	56.8	-0.276285	2	grey
2402	CANX	65	53.5	-0.27621	3	grey
16755	TMEM214	65.6	54	-0.276091	3	grey
12965	PRR22	62.1667	51.1667	-0.276035	4	grey
368	ADPRM	95.6667	78.8333	-0.276027	6	grey
3830	CSNK2A3	85.1667	70.1667	-0.275928	4	grey
1461	BCL2L11	89	73.3333	-0.275916	4	grey
13318	RAB32	44	36.1667	-0.275916	4	grey
7459	HSPA4L	63.1667	52	-0.275832	5	grey
3093	CERS1	52.6667	43.3333	-0.275634	5	grey
5997	FOXL2	79.5	65.5	-0.275634	4	grey
14785	SLAMF6	37.3333	30.6667	-0.275634	4	grey
15320	SNCG	41.1667	33.8333	-0.275634	4	grey
17935	VPS26A	40.4	33.2	-0.275634	4	grey
18477	ZMAT5	57.5	47.3333	-0.275418	5	grey
14813	SLC14A1	77.6667	64	-0.275313	4	grey
13414	RALGDS	59.5	49	-0.275007	4	grey
6824	GRTP1	86.5	71.3333	-0.274622	5	grey
9266	LYG2	82.6667	68.1667	-0.274576	5	grey
4632	DPCD	70.1667	57.8333	-0.274568	5	grey
14410	SDK1	70.1667	57.8333	-0.274568	4	grey
5460	FAM177A1	46.1667	38	-0.274294	4	grey
5758	FCGR1B	102	84.1667	-0.274284	1	grey
5433	FAM160B2	54.8333	45.1667	-0.274275	3	grey
10187	MTRNR2L7	38	31.25	-0.274175	4	grey
10283	MYL7	94.3333	77.8333	-0.274175	4	grey
1206	ATP10A	117.5	97	-0.274033	5	grey
14726	SIGLEC15	92.5	76.3333	-0.273876	5	grey
286	ADAMDEC1	70.3333	58	-0.273861	5	grey
1907	C19orf26	66.5	54.8333	-0.273761	4	grey
18107	WFDC5	53	43.6667	-0.273761	4	grey
17023	TOR1AIP1	30.8333	25.3333	-0.273648	4	grey
13230	PVALB	54	44.5	-0.273565	4	grey
18201	XPC	95.2	78.6	-0.273268	4	grey
18809	ZNF608	84	69.3333	-0.273254	5	grey
4060	CYP27B1	51.1667	42.1667	-0.273211	5	grey
5738	FBXO7	60.8333	50.1667	-0.273181	4	grey
6873	GTF2B	52.1667	43	-0.273018	2	grey
1165	ATAT1	87.2	72	-0.272882	4	grey
9460	MAPK8	48.3333	39.8333	-0.272815	4	grey
853	APOBEC3F	73.5	60.6667	-0.27275	4	grey
18824	ZNF625	84.1667	69.5	-0.272666	5	grey
4621	DOK5	54.1667	44.6667	-0.272655	6	grey
18151	WRAP53	79.3333	65.5	-0.272644	3	grey
8184	KCTD5	95.8333	79.1667	-0.272501	5	grey
4584	DNASE2B	50.3333	41.5	-0.272433	1	grey
2679	CCL1	65.8333	54.3333	-0.272419	5	grey
4595	DNMT3A	78.5	64.8333	-0.272137	3	grey
13611	RDM1	58.3333	48.1667	-0.271162	4	grey
13251	PYCR2	71	58.6667	-0.271072	3	grey
9103	LRP2	115.833	95.8333	-0.270876	4	grey
4657	DPPA2	65.6	54.2	-0.270854	4	grey
18671	ZNF423	98.3333	81.3333	-0.270801	6	grey
15412	SORD	37	30.5	-0.270648	4	grey
1244	ATP5G2	56.5	46.6667	-0.270581	4	grey
13730	RGS9	50.6667	41.8333	-0.2705	4	grey
8298	KIAA1671	69.2	57.2	-0.270452	5	grey
14620	SGK110	51.6667	42.6667	-0.270358	3	grey
11780	PARVG	78.6	65	-0.270302	4	grey
7853	IPO4	53.6667	44.3333	-0.270089	5	grey
1258	ATP6AP2	40	33	-0.270089	4	grey
8164	KCNU1	87.8333	72.6667	-0.270089	3	grey
3445	CNDP2	111.333	92.1667	-0.2699	3	grey
6419	GJB5	141.667	117.333	-0.269792	5	grey
12074	PFDN4	49.8333	41.1667	-0.269672	3	grey
9138	LRRC33	122.2	101.2	-0.269607	5	grey
11983	PDHX	50.8333	42	-0.269544	5	grey
2367	CALM2	67.5	55.8333	-0.269367	3	grey
6217	GALNT5	105.667	87.5	-0.26936	5	grey
12695	PPP1CB	54.2	44.8	-0.269321	1	grey
9939	MPP2	47	38.8333	-0.269058	4	grey
3448	CNGA1	39.1667	32.3333	-0.269033	5	grey
16952	TNFSF12-TNFSF13	71.5	59.1667	-0.269017	4	grey
9108	LRP5L	64.6667	53.5	-0.268905	5	grey
12914	PROK1	69.6667	57.6667	-0.268489	4	grey
7187	HIST1H3F	43.1667	35.6667	-0.268489	2	grey
6968	HAGH	106	87.8333	-0.268438	6	grey
7963	ITGB7	95.6	79.2	-0.268421	5	grey
11294	OR2H2	53	43.8333	-0.268388	5	grey
6453	GLIS1	53.5	44.25	-0.268338	3	grey
1616	BRD2	36.3333	30	-0.268196	3	grey
1786	C12orf66	67.8333	56.1667	-0.267933	4	grey
2902	CDH1	84	69.6	-0.267795	4	grey
16994	TNXB	72.2	59.8	-0.267772	4	grey
8432	KLHL38	61	50.5	-0.267696	5	grey
10097	MSMB	54.1667	44.8333	-0.2674	5	grey
18630	ZNF34	54.1667	44.8333	-0.2674	4	grey
16048	SYTL1	87.6667	72.6667	-0.26738	6	grey
11087	NYNRIN	69	57.1667	-0.267162	5	grey
18657	ZNF397	69	57.1667	-0.267162	4	grey
8476	KMT2E	46.3333	38.3333	-0.267104	5	grey
14291	SBF1	93.6667	77.6667	-0.267104	2	grey
6913	GUCD1	118.333	98.1667	-0.26707	5	grey
951	ARHGAP44	108.5	90	-0.266992	1	grey
10274	MYL10	65.1667	54	-0.266673	5	grey
18083	WDR83OS	78.4	65	-0.266673	4	grey
8618	KRTAP4-2	80	66.3333	-0.266601	5	grey
4482	DLL3	40.5	33.5	-0.266515	3	grey
12298	PKHD1L1	27.6667	22.8333	-0.266393	5	grey
13870	RNF145	59.3333	49.1667	-0.266226	2	grey
7240	HLA-DQB2	109.833	91.1667	-0.266075	4	grey
18214	XRCC3	51.5	42.6667	-0.265785	5	grey
10165	MTMR3	45.4	37.6	-0.265524	3	grey
5269	EXD3	123	102.167	-0.265363	5	grey
2593	CCDC174	63.5	52.6667	-0.265273	4	grey
4512	DMXL1	61	50.6	-0.264897	5	grey
18379	ZDHHC16	73	60.6	-0.264595	4	grey
663	ANGPTL4	61.6667	51.1667	-0.26457	4	grey
9740	MGAT5B	62.6667	52	-0.264546	5	grey
9195	LRRTM2	70.6667	58.6667	-0.264377	4	grey
12444	PLXDC2	43.2	35.8	-0.264341	4	grey
5895	FKRP	75.6667	62.8333	-0.264289	3	grey
1248	ATP5J	40.8333	33.8333	-0.264184	4	grey
15310	SNAP91	66.25	55	-0.264107	4	grey
8645	KRTAP9-4	54	44.8	-0.264084	4	grey
15343	SNRPE	44.8333	37.1667	-0.264084	4	grey
4902	EGF	56.8333	47.1667	-0.263866	4	grey
3597	COPRS	64.8333	53.8333	-0.263765	4	grey
8741	LCE2D	64.8333	53.8333	-0.263765	3	grey
6369	GGT7	71.8333	59.6667	-0.263695	5	grey
3225	CHRNB3	75.8333	63	-0.26366	5	grey
14233	SAAL1	77.8333	64.6667	-0.263645	5	grey
3835	CSRNP1	137.833	114.667	-0.263381	5	grey
8065	KBTBD2	66	54.8333	-0.263034	6	grey
643	AMZ2	44	36.5	-0.263034	5	grey
8534	KRT40	70	58.1667	-0.263034	5	grey
18306	ZBTB34	56	46.5	-0.263034	5	grey
3100	CES2	61	50.6667	-0.263034	4	grey
3273	CIT	28	23.1667	-0.263034	4	grey
5374	FAM115A	35	29	-0.263034	4	grey
10796	NOP56	40	33.1667	-0.263034	4	grey
6342	GFER	53	44	-0.263034	3	grey
10797	NOP58	31	25.6667	-0.263034	3	grey
11694	PAGE1	88	73.1667	-0.263034	3	grey
8424	KLHL3	45.8	38	-0.263034	2	grey
5115	EPB42	93.1667	77.5	-0.262524	1	grey
15608	SPPL2B	89.1667	74.1667	-0.262501	6	grey
14951	SLC27A1	86.1667	71.6667	-0.262483	3	grey
17951	VPS4B	96.4	80.2	-0.262442	4	grey
620	AMICA1	141.333	117.667	-0.262359	4	grey
13533	RBM26	46.1667	38.3333	-0.262015	5	grey
9173	LRRC72	106.2	88.4	-0.261958	4	grey
511	AKNA	81.3333	67.6667	-0.261867	4	grey
197	ACPL2	46	38.2	-0.261807	4	grey
5624	FAM89B	37.1667	30.8333	-0.261775	3	grey
1382	BAD	72.3333	60.1667	-0.261723	5	grey
15739	SST	72.3333	60.1667	-0.261723	5	grey
8064	KBTBD13	130.4	108.6	-0.261717	4	grey
1250	ATP5J2-PTCD1	125.6	104.6	-0.261668	5	grey
14781	SLA2	82.2	68.4	-0.261648	4	grey
6060	FSIP1	38.8	32.2	-0.261585	3	grey
1986	C1orf194	77.4	64.4	-0.261563	4	grey
7237	HLA-DQA1	72.6	60.4	-0.261467	2	grey
18535	ZNF189	67.8	56.4	-0.261358	4	grey
2337	CACNG3	82.5	68.6667	-0.261308	4	grey
14849	SLC1A1	53.3333	44.3333	-0.261265	6	grey
13098	PSORS1C1	60.6	50.4	-0.261162	4	grey
18908	ZNF749	92.6667	77.1667	-0.260982	5	grey
16710	TMEM178A	44.3333	36.8333	-0.260914	4	grey
589	ALPI	132	110	-0.260867	4	grey
4806	EAF1	64.5	53.6667	-0.260833	4	grey
4916	EHBP1L1	42.3333	35.1667	-0.260817	5	grey
11981	PDHA2	41.3333	34.3333	-0.260764	4	grey
3256	CIB3	61.5	51.1667	-0.260728	4	grey
16713	TMEM179B	54.5	45.3333	-0.260437	5	grey
15080	SLC48A1	110.167	91.8333	-0.260009	1	grey
10906	NRAP	93	77.5	-0.259968	1	grey
9505	MAX	34.2	28.4	-0.259759	4	grey
10490	NDFIP2	133.667	111.5	-0.259468	5	grey
18131	WNK4	91.1667	76	-0.259387	5	grey
8287	KIAA1467	38.5	32	-0.259387	2	grey
11681	PACSIN3	55.25	46	-0.259192	2	grey
11004	NUDT11	86.1667	71.8333	-0.259178	5	grey
15150	SLC9A3R1	103.6	86.4	-0.259178	5	grey
742	ANKS3	59.8333	49.8333	-0.259087	3	grey
5543	FAM229B	69	57.5	-0.258918	5	grey
18111	WFIKKN1	80.1667	66.8333	-0.258893	4	grey
9878	MNDA	56.8333	47.3333	-0.258883	4	grey
1120	ASGR1	102.5	85.5	-0.258859	3	grey
13279	QTRT1	42.6667	35.5	-0.258636	3	grey
10481	NCR3	83.3333	69.5	-0.25848	5	grey
9767	MID1IP1	93.5	78	-0.258462	5	grey
7790	INCENP	36.8	30.6	-0.258462	2	grey
11325	OR2V2	50.8333	42.3333	-0.258403	4	grey
3103	CES5A	81.3333	67.8333	-0.258369	6	grey
6478	GLTPD1	70.1667	58.5	-0.258312	5	grey
12640	PPARG	70.1667	58.5	-0.258312	5	grey
3058	CEP104	58.5	48.75	-0.258193	3	grey
3123	CFP	57	47.5	-0.258068	4	grey
11935	PDCD2	70.75	59	-0.258016	4	grey
5420	FAM154A	66.2	55.2	-0.257891	5	grey
8496	KRBOX1	54	45	-0.257798	5	grey
3138	CHAC1	62.1667	51.8333	-0.257715	4	grey
12996	PRSS21	52	43.3333	-0.257601	5	grey
12638	PPARA	52	43.3333	-0.257601	4	grey
10728	NLRP13	79.6667	66.5	-0.257085	6	grey
18830	ZNF638	55.1667	46	-0.257053	5	grey
554	ALDOA	37.8333	31.5	-0.256856	5	grey
3442	CNBD2	37.8333	31.5	-0.256856	1	grey
8956	LOC100129924	83.8333	70	-0.256812	4	grey
11592	OSR1	54.2	45.2	-0.256775	5	grey
11040	NUP214	75.6667	63.1667	-0.256775	4	grey
13073	PSMC5	14.3333	11.8333	-0.256775	4	grey
8726	LBR	35.8	29.8	-0.256775	2	grey
2989	CDT1	36.8333	30.6667	-0.256693	4	grey
3400	CLPX	35.8333	29.8333	-0.256521	3	grey
16936	TNFRSF13C	51.8	43.2	-0.256492	4	grey
14242	SALL1	70.6667	59	-0.25634	4	grey
16493	TIA1	63.5	53	-0.25634	4	grey
2444	CARNS1	54.3333	45.3333	-0.256098	4	grey
18262	YTHDF2	65.4	54.6	-0.256098	3	grey
3554	COL4A5	78	65.1667	-0.255748	6	grey
14599	SFT2D3	38	31.6667	-0.255655	5	grey
1051	ARPC2	48.3333	40.3333	-0.255257	5	grey
16103	TAF9	54.5	45.5	-0.255257	4	grey
3235	CHST14	48.3333	40.3333	-0.255257	3	grey
18587	ZNF273	36	30	-0.255257	3	grey
9908	MORC4	71.8	60	-0.255129	3	grey
18005	WASH1	16.5	13.6667	-0.254814	3	grey
13561	RBMXL2	90.6667	75.8333	-0.254665	6	grey
12982	PRRG1	50.5	42.1667	-0.254655	4	grey
3740	CRHBP	60.8	50.8	-0.254655	3	grey
9011	LOC401052	101.6	85	-0.254622	4	grey
13534	RBM27	67	56	-0.254573	2	grey
5199	ERN1	72.1667	60.3333	-0.254515	4	grey
11003	NUDT10	72.1667	60.3333	-0.254515	2	grey
4732	DUS1L	49.5	41.3333	-0.254489	4	grey
17934	VPS25	66	55.1667	-0.254447	4	grey
1121	ASGR2	65	54.3333	-0.254317	5	grey
2517	CC2D1A	65	54.3333	-0.254317	4	grey
7727	IL22	58.8333	49.1667	-0.25422	6	grey
2378	CAMK1	37.4	31.2	-0.254046	4	grey
1824	C15orf40	56.8333	47.5	-0.253917	5	grey
123	ABI3BP	62	51.8333	-0.253903	5	grey
4309	DEFB110	50.6667	42.3333	-0.253757	4	grey
2445	CARS	96.1667	80.5	-0.253661	6	grey
11257	OR1L6	80.6667	67.5	-0.253643	2	grey
10923	NRIP2	53.6	44.8	-0.253553	3	grey
12649	PPEF2	63.1667	52.8333	-0.253324	5	grey
11820	PCCB	77.6667	65	-0.253286	2	grey
18829	ZNF630	72.5	60.6667	-0.253253	5	grey
608	AMBRA1	52.8333	44.1667	-0.253241	5	grey
6845	GSR	57	47.6667	-0.253119	3	grey
7693	IL16	80.8333	67.6667	-0.253079	5	grey
4196	DCLK3	84.8	71	-0.252981	2	grey
8598	KRTAP20-1	27.6	23	-0.252981	2	grey
12782	PRAF2	78.6	65.8	-0.25292	3	grey
3318	CLDN19	92.3333	77.3333	-0.252766	4	grey
17165	TRIM26	45.6667	38.1667	-0.252766	4	grey
6697	GPR22	86.1667	72.1667	-0.25259	5	grey
16296	TCP10L2	92.5	77.5	-0.252274	4	grey
8877	LIMD2	57.6	48.2	-0.252242	3	grey
2982	CDR2L	62.6	52.4	-0.252187	3	grey
16649	TMEM120B	42.6667	35.6667	-0.252063	4	grey
17821	USP7	46.8333	39.1667	-0.252018	3	grey
3852	CST9L	72.8333	61	-0.252004	3	grey
12685	PPM1G	67.6667	56.6667	-0.251872	3	grey
10744	NME2	37.5	31.3333	-0.251836	4	grey
4525	DNAH6	50.2	42	-0.251807	4	grey
1334	AXL	92.6667	77.6667	-0.251783	5	grey
12896	PRM2	66.6667	55.8333	-0.251708	5	grey
12359	PLCE1	44.8333	37.5	-0.251539	5	grey
12519	POGZ	49	41	-0.251539	2	grey
12319	PLA2G16	98	82.1667	-0.251423	4	grey
9454	MAPK15	84.5	70.8333	-0.251271	5	grey
7347	HOXB8	96.6	81	-0.251257	5	grey
9883	MOAP1	39.6667	33.1667	-0.251257	3	grey
2470	CASQ1	72	60.3333	-0.251225	4	grey
17900	VHL	67.8333	56.8333	-0.251206	4	grey
6890	GTF3C1	47	39.3333	-0.251062	3	grey
1823	C15orf39	78.3333	65.6667	-0.250962	4	grey
2041	C21orf62	65.8333	55.1667	-0.250854	4	grey
18607	ZNF30	120.167	100.833	-0.250783	3	grey
15205	SMAD2	57.5	48.1667	-0.250756	5	grey
5293	EXOSC8	37.6667	31.5	-0.250651	4	grey
1033	ARMC6	138	115.833	-0.250633	4	grey
13198	PTPRM	49.1667	41.1667	-0.250626	5	grey
17087	TPT1	33.5	28	-0.250543	3	grey
7729	IL22RA2	79.5	66.6667	-0.250543	4	grey
9854	MMP15	48.1667	40.3333	-0.250375	4	grey
188	ACOT9	85.8333	72	-0.250353	5	grey
12522	POLB	51.3333	43	-0.250227	5	grey
9301	LZTS1	77.5	65	-0.250227	4	grey
2281	C9orf85	48	40.2	-0.250137	3	grey
10862	NPR2	78.2	65.6	-0.249978	4	grey
15265	SMIM22	50.3333	42.1667	-0.249978	4	grey
16804	TMEM30B	43	36	-0.249978	3	grey
2769	CD109	73.2	61.4	-0.249873	3	grey
5553	FAM35A	53.5	44.8333	-0.249859	6	grey
7108	HGC6.3	52.5	44	-0.249614	5	grey
9504	MAVS	68.3333	57.3333	-0.249229	5	grey
4245	DDX10	33.6667	28.1667	-0.249229	4	grey
10324	MYOT	57.8333	48.5	-0.249205	4	grey
16272	TCF19	71.5	60	-0.249172	5	grey
5522	FAM214B	88.3333	74.1667	-0.249106	5	grey
17450	TUBD1	29.5	24.6667	-0.248913	4	grey
4895	EFNB2	71	59.6	-0.248679	4	grey
3320	CLDN20	39	32.6667	-0.248679	3	grey
11266	OR2A12	42.1667	35.3333	-0.248624	3	grey
16477	THOP1	88.5	74.3333	-0.248599	2	grey
16261	TCEB1	30.6	25.6	-0.248498	2	grey
2827	CD52	61.1667	51.3333	-0.248411	3	grey
1187	ATG4A	38	31.8333	-0.248313	4	grey
591	ALPK2	41.1667	34.5	-0.248284	4	grey
8788	LECT2	68.6	57.6	-0.248187	4	grey
12632	PPAP2B	83.8	70.4	-0.24814	4	grey
408	AGAP6	82.3333	69.1667	-0.248108	4	grey
8239	KIAA0319L	49.6667	41.6667	-0.247928	5	grey
1741	C11orf49	33.8333	28.3333	-0.247928	4	grey
6813	GRM4	75	63	-0.247928	4	grey
11140	OLFM1	70.8333	59.5	-0.247718	4	grey
13061	PSMB3	48.6667	40.8333	-0.247625	5	grey
894	AQP9	58.6	49.2	-0.247625	3	grey
10186	MTRNR2L6	76.1667	64	-0.247538	5	grey
6305	GCSAM	91	76.5	-0.247438	3	grey
14363	SCNM1	57.1667	48	-0.247411	6	grey
5977	FOXD4L2	136.5	114.833	-0.247381	5	grey
5979	FOXD4L4	136.5	114.833	-0.247381	5	grey
2614	CCDC37	109	91.6667	-0.247381	3	grey
18799	ZNF594	138.667	116.667	-0.247282	6	grey
17465	TUSC1	68.8333	57.8333	-0.247282	5	grey
609	AMD1	65.6667	55.1667	-0.247251	5	grey
2984	CDRT15	75.2	63.2	-0.247218	4	grey
1345	B3GALT4	77.3333	65	-0.24716	5	grey
11641	P2RX1	109.167	91.8333	-0.246973	4	grey
4075	CYP2S1	99.6667	83.8333	-0.246883	4	grey
2562	CCDC138	84.8333	71.3333	-0.246877	5	grey
18470	ZKSCAN5	70	58.8333	-0.24687	4	grey
8605	KRTAP22-2	96.5	81.1667	-0.246849	4	grey
11280	OR2B11	86.8	73	-0.246696	4	grey
7103	HEY2	51.5	43.25	-0.24664	3	grey
6846	GSS	62.6667	52.6667	-0.246512	4	grey
8126	KCNJ6	79.6667	67	-0.246438	4	grey
8360	KIR2DL3	122.167	102.833	-0.246342	2	grey
66	ABCA9	64	53.8	-0.246264	4	grey
16383	TEX35	50	42	-0.246161	3	grey
3293	CLASRP	55.3333	46.5	-0.246061	4	grey
1920	C19orf57	36	30.2	-0.245979	3	grey
7193	HIST1H4B	75.6	63.6	-0.24581	2	grey
8353	KIF9	88.4	74.4	-0.24571	4	grey
12472	PMVK	45.8333	38.5	-0.245683	5	grey
14603	SFTPA2	45.8333	38.5	-0.245683	2	grey
1837	C15orf65	100.167	84.3333	-0.245553	5	grey
10823	NPAS1	42.6667	35.8333	-0.24552	5	grey
9321	MAF	42.6667	35.8333	-0.24552	4	grey
5958	FOLR2	67.1667	56.5	-0.245504	2	grey
2382	CAMK2B	80	67.3333	-0.245332	5	grey
1106	ASB6	55.5	46.6667	-0.24527	6	grey
9204	LSG1	66.1667	55.6667	-0.245245	4	grey
17950	VPS4A	89.6667	75.5	-0.245112	5	grey
18883	ZNF706	43.8	36.8	-0.245112	3	grey
8886	LIN28B	80.1667	67.5	-0.244783	5	grey
11193	OR10G9	98.3333	82.8333	-0.244754	4	grey
9037	LONP1	53.5	45	-0.244622	5	grey
9573	MCTP1	51.6	43.4	-0.244503	2	grey
16406	TFF1	32.1667	27	-0.244307	3	grey
13053	PSMA5	39.6667	33.3333	-0.244237	4	grey
17375	TTC21B	87.8333	74	-0.244211	5	grey
5495	FAM19A2	34.3333	28.8333	-0.244105	5	grey
10951	NSRP1	85.8333	72.3333	-0.24378	5	grey
5328	FA2H	85.8333	72.3333	-0.24378	2	grey
6803	GRIP1	63.3333	53.3333	-0.243729	4	grey
16500	TICRR	80.5	67.8333	-0.243693	5	grey
4059	CYP27A1	74.1667	62.5	-0.243336	5	grey
6632	GPI	66.6667	56.1667	-0.243271	4	grey
5417	FAM151B	86	72.5	-0.243271	4	grey
2363	CALHM1	87.1667	73.5	-0.242993	5	grey
17381	TTC26	67.8333	57.1667	-0.242915	4	grey
15840	STK25	79.6667	67.1667	-0.242906	5	grey
14542	SERPINF1	86.8	73.2	-0.242802	5	grey
7703	IL17RE	48.5	40.8333	-0.242776	5	grey
961	ARHGEF10L	74.3333	62.6667	-0.24275	5	grey
7280	HMOX2	92.6667	78.1667	-0.242643	4	grey
3223	CHRNB1	80.4	67.8	-0.24262	5	grey
5587	FAM65C	80.8333	68.1667	-0.242612	3	grey
7227	HKR1	99.1667	83.6667	-0.242536	5	grey
2408	CAPN11	103.5	87.3333	-0.242473	5	grey
15891	STX17	65	54.8	-0.242201	3	grey
18563	ZNF230	111.167	93.8333	-0.242178	5	grey
8620	KRTAP4-4	70.2	59.2	-0.242114	4	grey
117	ABHD5	60.5	51	-0.242075	4	grey
7809	INPP1	83.1667	70.1667	-0.242047	3	grey
17189	TRIM47	64.8333	54.6667	-0.242005	2	grey
5965	FOXA1	21.6667	18.1667	-0.241973	4	grey
4251	DDX20	26	21.8333	-0.241818	3	grey
5392	FAM127B	45.5	38.3333	-0.241478	4	grey
4557	DNAJC18	98.5	83.1667	-0.241448	5	grey
13811	RLN2	56.3333	47.5	-0.241389	5	grey
13710	RGS10	56.3333	47.5	-0.241389	3	grey
4945	EIF2D	58.5	49.3333	-0.241376	4	grey
15727	SSH2	99	83.6	-0.24127	4	grey
18458	ZIC1	82.3333	69.5	-0.24127	4	grey
6507	GMPS	48.8333	41.1667	-0.241008	4	grey
2211	C7orf55-LUC7L2	94.3333	79.6667	-0.241008	4	grey
12373	PLD3	96.6	81.6	-0.240739	4	grey
18028	WDR13	78.1667	66	-0.240732	4	grey
5941	FNBP1	94	79.4	-0.240732	3	grey
3089	CER1	43.5	36.6667	-0.240517	5	grey
1894	C18orf21	39.1667	33	-0.240464	3	grey
6167	GAD2	75	63.3333	-0.240433	4	grey
1284	ATP8A2	44.6	37.6	-0.240433	3	grey
11506	OR6S1	72.8333	61.5	-0.240416	4	grey
17410	TTI2	70.6667	59.6667	-0.240398	5	grey
3567	COL9A1	100	84.5	-0.240359	6	grey
17041	TP53INP2	66.3333	56	-0.240359	3	grey
15548	SPDYE6	156.5	132.333	-0.240314	4	grey
13152	PTK2	59.8333	50.5	-0.24029	3	grey
10272	MYH9	80.5	68	-0.240204	5	grey
6495	GMEB1	76.1667	64.3333	-0.240159	3	grey
5085	ENPP2	49	41.3333	-0.240134	4	grey
1711	C10orf137	108.6	91.8	-0.240051	5	grey
10597	NEU3	52.3333	44.1667	-0.239779	3	grey
5793	FERD3L	116.667	98.6667	-0.239523	6	grey
18265	YWHAE	57.8333	48.8333	-0.239523	5	grey
4491	DMAP1	67.6667	57.1667	-0.239417	5	grey
17887	VDR	47.4	40	-0.239383	4	grey
3653	COX8C	61.8	52.2	-0.239338	4	grey
13959	RPA1	51.3333	43.3333	-0.239338	3	grey
3188	CHMP3	65.8	55.6	-0.239046	4	grey
4346	DENND4C	42.6667	36	-0.239007	3	grey
4729	DUOXA1	52.5	44.3333	-0.238967	3	grey
18665	ZNF415	30.6667	25.8333	-0.238939	2	grey
16121	TAP1	98.5	83.3333	-0.238594	5	grey
10207	MUC4	111.667	94.5	-0.238488	4	grey
10919	NRG3	76.6667	64.8333	-0.238477	4	grey
4546	DNAJB8	31.8333	26.8333	-0.238348	3	grey
4955	EIF3F	52.6667	44.5	-0.23816	4	grey
12574	POM121C	22	18.5	-0.23816	4	grey
14507	SERHL2	45	38	-0.23816	4	grey
11299	OR2L2	60.8	51.4	-0.23804	3	grey
13929	RNGTT	58.2	49.2	-0.23791	4	grey
12130	PHB	61.5	52	-0.237864	5	grey
4331	DEFB136	67	56.6667	-0.237797	4	grey
13693	RGL1	37.2	31.4	-0.237579	4	grey
3957	CUL5	46.75	39.5	-0.237579	3	grey
3290	CKS2	81.3333	68.8333	-0.237561	4	grey
18282	ZBED2	36.3333	30.6667	-0.237499	5	grey
2074	C2orf53	50.4	42.6	-0.23744	4	grey
2716	CCND1	84.6667	71.6667	-0.23744	3	grey
2213	C7orf60	39.6667	33.5	-0.23725	4	grey
14268	SAP30BP	47.8	40.4	-0.23725	2	grey
18025	WDR1	37.5	31.6667	-0.237039	5	grey
12249	PILRA	70	59.25	-0.236858	2	grey
5386	FAM122C	120.6	102.2	-0.2367	4	grey
6596	GP1BA	83.6	70.8	-0.236674	3	grey
6015	FOXS1	89.3333	75.6667	-0.236659	2	grey
15153	SLC9A5	87.6	74.2	-0.236574	4	grey
4653	DPP6	40	33.8	-0.236537	1	grey
7804	INO80	81.6667	69.1667	-0.23652	3	grey
14825	SLC16A2	61.8333	52.3333	-0.236493	5	grey
8510	KRT17	42	35.5	-0.23644	3	grey
10448	NCAPG	36.5	30.8333	-0.236352	4	grey
10181	MTRNR2L10	47	39.75	-0.236234	2	grey
16793	TMEM255A	66.3333	56.1667	-0.236147	4	grey
5702	FBXL7	96.1667	81.5	-0.236067	6	grey
9781	MINK1	49.8333	42.1667	-0.235857	5	grey
17563	UBE2N	32.1667	27.1667	-0.235745	4	grey
2419	CAPN9	65.3333	55.3333	-0.235745	3	grey
17181	TRIM40	68.6667	58.1667	-0.235684	4	grey
4672	DPYSL4	80.8333	68.5	-0.235676	4	grey
1968	C1orf123	47.6667	40.3333	-0.235628	4	grey
15541	SPDYE1	87.5	74.1667	-0.235584	5	grey
18402	ZFAND3	63.1667	53.5	-0.235568	5	grey
14430	SEC16B	61.4	52	-0.235554	3	grey
5723	FBXO36	38.8333	32.8333	-0.235531	4	grey
17382	TTC27	57.6667	48.8333	-0.23543	4	grey
191	ACOX3	61	51.6667	-0.235378	4	grey
13040	PSG3	36.2	30.6	-0.235378	3	grey
10392	NANOS3	33.3333	28.1667	-0.235289	5	grey
16527	TIMMDC1	48.2	40.8	-0.235155	4	grey
5828	FGF21	40	33.8333	-0.235155	2	grey
9082	LRCOL1	56.6667	48	-0.234956	3	grey
7077	HEPACAM2	60	50.8333	-0.234929	4	grey
5981	FOXD4L6	105.5	89.5	-0.234864	5	grey
5864	FIBP	37.8333	32	-0.23483	6	grey
12833	PRDX6	44.5	37.6667	-0.234776	4	grey
17919	VN1R4	64.5	54.6667	-0.234681	6	grey
15245	SMEK1	55	46.6	-0.234465	3	grey
16098	TAF6	55.6667	47.1667	-0.234465	2	grey
10147	MTG2	90.1667	76.5	-0.23431	3	grey
16155	TAS2R5	66.8333	56.6667	-0.234257	3	grey
5096	ENTPD3	50.1667	42.5	-0.234189	6	grey
5106	EP400	65.75	55.75	-0.234147	4	grey
12742	PPP2R2B	68	57.6667	-0.234055	4	grey
259	ACY3	64.6667	54.8333	-0.234035	3	grey
7678	IKZF5	61.3333	52	-0.234012	6	grey
276	ADAM22	61.3333	52	-0.234012	4	grey
14182	RUSC1	41.3333	35	-0.233797	5	grey
8058	KATNB1	38	32.1667	-0.23374	4	grey
9128	LRRC24	41.8	35.4	-0.233672	4	grey
2197	C6orf99	41.8	35.4	-0.233672	3	grey
13746	RHNO1	49.1667	41.6667	-0.23362	5	grey
13231	PVR	76.6	65	-0.233591	3	grey
15542	SPDYE2	168.5	143.167	-0.233548	4	grey
15543	SPDYE2B	168.5	143.167	-0.233548	4	grey
5050	EML4	47.2	40	-0.233409	3	grey
13404	RAG2	59.25	50.25	-0.233409	3	grey
14617	SGCZ	47	39.8333	-0.233287	4	grey
2096	C3orf17	58.1667	49.3333	-0.23327	5	grey
3819	CSN2	52.6	44.6	-0.233199	2	grey
5961	FOS	63.4	53.8	-0.232885	2	grey
5778	FCRLB	80.6667	68.5	-0.232734	3	grey
8548	KRT79	88.5	75.1667	-0.232728	1	grey
16926	TNFAIP8L2-SCNM1	53.8333	45.6667	-0.232661	6	grey
1316	AURKA	36.6	31	-0.232661	3	grey
2962	CDKL2	58.3333	49.5	-0.232559	5	grey
10184	MTRNR2L4	109.2	92.8	-0.232464	4	grey
10973	NTHL1	90.8333	77.1667	-0.232464	3	grey
11693	PAG1	47.1667	40	-0.232411	5	grey
9177	LRRC8C	59.5	50.5	-0.232363	5	grey
18885	ZNF708	86.4	73.4	-0.232331	4	grey
1753	C11orf74	43.8333	37.1667	-0.232259	5	grey
13885	RNF175	65.1667	55.3333	-0.232116	5	grey
12465	PMM2	52.8333	44.8333	-0.232103	4	grey
14173	RUFY2	57.3333	48.6667	-0.232043	5	grey
138	ACAA2	45	38.1667	-0.232008	4	grey
14240	SAG	61.8333	52.5	-0.231991	5	grey
18731	ZNF514	78.6667	66.8333	-0.231982	6	grey
1294	ATPIF1	49.5	42	-0.231947	4	grey
10535	NDUFB8	39.4	33.4	-0.231947	4	grey
8227	KIAA0100	49.5	42	-0.231947	3	grey
544	ALDH3A1	87.6667	74.5	-0.231915	4	grey
5926	FMN2	54	45.8333	-0.231896	4	grey
6044	FRRS1L	58.5	49.6667	-0.231853	5	grey
11401	OR51Q1	71.8	61	-0.23167	4	grey
6852	GSTCD	77.6667	66	-0.231591	5	grey
1722	C10orf71	96.2	81.8	-0.231326	5	grey
11391	OR51E1	58.4	49.6	-0.231326	5	grey
15765	ST3GAL5	48.5	41.1667	-0.231326	5	grey
15377	SNX31	66.5	56.5	-0.231326	4	grey
15983	SWSAP1	26	22	-0.231326	4	grey
15405	SON	36.8	31.2	-0.231326	2	grey
14053	RPS15A	58.6667	49.8333	-0.23115	6	grey
8134	KCNK16	54.1667	46	-0.231136	4	grey
4815	EBI3	65.2	55.4	-0.231136	3	grey
12362	PLCH1	86.8333	73.8333	-0.231088	3	grey
18567	ZNF235	68.8333	58.5	-0.231026	6	grey
248	ACTR8	55.3333	47	-0.230954	4	grey
12894	PRLR	50.8333	43.1667	-0.230922	5	grey
1304	ATXN2	45	38.2	-0.23078	3	grey
16102	TAF8	37.3333	31.6667	-0.23078	3	grey
12329	PLA2G4D	32.8333	27.8333	-0.230708	1	grey
12529	POLE	57.2	48.6	-0.230679	2	grey
18290	ZBTB11	57.2	48.6	-0.230679	2	grey
2063	C2orf16	43	36.5	-0.230613	5	grey
431	AGPAT3	92.6667	78.8333	-0.230544	6	grey
5260	EVI5L	79.1667	67.3333	-0.230413	3	grey
11956	PDE4B	77.6	66	-0.230368	4	grey
2264	C9orf173	44.75	38	-0.230298	2	grey
2316	CACHD1	46.5	39.5	-0.230006	5	grey
13179	PTPN22	20.5	17.3333	-0.229868	4	grey
9429	MAP3K5	64.6667	55	-0.229734	5	grey
14229	SAA1	117.2	99.8	-0.229734	4	grey
17707	UPK1A	87.3333	74.3333	-0.22967	5	grey
15873	STRADA	60.1667	51.1667	-0.229617	6	grey
10540	NDUFS1	78.3333	66.6667	-0.229482	6	grey
3099	CES1	68.1667	58	-0.229362	3	grey
307	ADAMTSL2	97.6667	83.1667	-0.229314	4	grey
5858	FHL3	63.6667	54.1667	-0.229225	1	grey
7257	HMG20B	70.5	60	-0.229134	2	grey
132	ABRA	113.4	96.6	-0.229134	1	grey
8195	KDM1B	65.8	56	-0.228886	3	grey
18007	WBP1	59	50.2	-0.228819	4	grey
12646	PPCS	25.1667	21.3333	-0.228532	5	grey
13711	RGS11	65	55.3333	-0.228477	4	grey
1936	C1QB	71.8333	61.1667	-0.228458	3	grey
14751	SIRPG	71.8333	61.1667	-0.228458	3	grey
17321	TSPAN16	19.5	16.5	-0.228269	3	grey
4843	EDC4	95.8333	81.6667	-0.228198	2	grey
9731	MGAM	75.3333	64.1667	-0.228179	3	grey
2201	C7orf26	56	47.6667	-0.228028	4	grey
18724	ZNF506	59.2	50.4	-0.227995	5	grey
13308	RAB24	59.2	50.4	-0.227995	4	grey
11683	PADI2	42.3333	36	-0.227952	5	grey
10278	MYL3	42.8	36.4	-0.227893	3	grey
186	ACOT7	94.8333	80.8333	-0.227839	4	grey
1300	ATRX	70.2	59.8	-0.227806	5	grey
4210	DCTN2	62	52.8	-0.227746	1	grey
10008	MRPL34	36.6667	31.1667	-0.227722	5	grey
14684	SHCBP1	75.5	64.3333	-0.22764	2	grey
17333	TSPAN7	55.2	47	-0.227536	5	grey
1767	C12orf23	45.8333	39	-0.227536	4	grey
6204	GALNS	71	60.5	-0.22741	5	grey
15427	SOX13	66.2	56.4	-0.22741	3	grey
228	ACTG2	77.2	65.8	-0.227321	4	grey
1831	C15orf56	121.333	103.5	-0.227315	5	grey
7252	HMBOX1	56.1667	47.8333	-0.227308	5	grey
11662	P4HB	81.3333	69.3333	-0.227268	4	grey
183	ACOT2	49.3333	42	-0.227177	4	grey
15712	SRSF8	58.5	49.8333	-0.227115	5	grey
5959	FOLR3	58.5	49.8333	-0.227115	4	grey
13922	RNF44	75.6667	64.5	-0.227105	4	grey
10476	NCOA7	93.8	80	-0.226965	5	grey
11480	OR5V1	60.8333	51.8333	-0.226936	5	grey
5632	FAM98A	52.8333	45	-0.226866	5	grey
2634	CCDC64	80.3333	68.5	-0.226834	5	grey
614	AMER1	80.3333	68.5	-0.226834	3	grey
10070	MS4A15	54	46	-0.226771	5	grey
15068	SLC44A3	43	36.6	-0.226771	1	grey
5726	FBXO4	55.1667	47	-0.22668	2	grey
10725	NLRP10	83.8333	71.5	-0.22665	4	grey
14560	SETD1B	103.333	88.1667	-0.226624	4	grey
10523	NDUFAF5	22.4	19	-0.226509	4	grey
16868	TMEM9	105	89.6	-0.226481	1	grey
14649	SH2D6	74.75	63.75	-0.226366	4	grey
6633	GPIHBP1	121.833	104	-0.226313	4	grey
10667	NID2	65.2	55.6	-0.226029	4	grey
4416	DHX15	32.3333	27.5	-0.226004	4	grey
3789	CRYGS	66.8333	57	-0.225941	4	grey
10506	NDUFA11	68	58	-0.225881	5	grey
15747	SSX1	68	58	-0.225881	4	grey
16696	TMEM167A	55.6	47.4	-0.225795	4	grey
13333	RAB3GAP2	61.1667	52.1667	-0.225619	5	grey
13461	RASA4	87.6667	74.8333	-0.22556	4	grey
8846	LHFPL5	77.3333	66	-0.225465	5	grey
5893	FKBP9	77.3333	66	-0.225465	4	grey
13653	RETSAT	65.8333	56.1667	-0.225394	4	grey
17495	TXNIP	65.8333	56.1667	-0.225394	4	grey
6309	GDAP1	53.1667	45.3333	-0.225355	2	grey
4825	ECH1	48.8	41.6	-0.225292	5	grey
3903	CTH	99.3333	84.8333	-0.225191	4	grey
10244	MYBPH	57.8333	49.3333	-0.22512	3	grey
14821	SLC16A11	44	37.5	-0.225067	4	grey
15014	SLC35F1	94.8333	81	-0.224904	4	grey
2335	CACNG1	31.3333	26.6667	-0.224873	4	grey
13298	RAB15	48.6667	41.5	-0.224815	4	grey
12075	PFDN5	53.3333	45.5	-0.224607	4	grey
15689	SRPK2	37.1667	31.6667	-0.224494	3	grey
16612	TMCO3	56.8333	48.5	-0.224473	1	grey
1870	C17orf47	22.6	19.2	-0.224432	4	grey
16543	TK1	59.1667	50.5	-0.224392	3	grey
4192	DCHS2	62.6667	53.5	-0.224282	2	grey
13953	RORC	84.6667	72.3333	-0.224265	1	grey
8972	LOC100287177	76.8	65.6	-0.224248	3	grey
4761	DUT	25.4	21.6	-0.224215	3	grey
13733	RHAG	91.6667	78.3333	-0.224123	4	grey
16645	TMEM116	54.6	46.6	-0.224123	4	grey
9432	MAP3K7CL	25.6667	21.8333	-0.223896	2	grey
8299	KIAA1683	68.6	58.6	-0.223775	4	grey
12724	PPP1R37	58.1667	49.6667	-0.223748	3	grey
2413	CAPN2	36.6	31.2	-0.223672	4	grey
16812	TMEM39B	39.4	33.6	-0.223583	4	grey
11700	PAH	39.4	33.6	-0.223583	2	grey
5836	FGF8	35	29.8333	-0.223506	5	grey
3531	COL14A1	91	77.8	-0.223438	1	grey
15596	SPO11	39.6667	33.8333	-0.223378	5	grey
7135	HIGD2A	40.8333	34.8333	-0.223351	5	grey
4321	DEFB126	60.4	51.6	-0.223176	4	grey
6234	GAPDH	51.3333	43.8333	-0.223158	5	grey
8225	KHSRP	51.3333	43.8333	-0.223158	4	grey
15909	STXBP6	51.3333	43.8333	-0.223158	4	grey
13848	RNF111	51.3333	43.8333	-0.223158	3	grey
7843	INTS9	53.6667	45.8333	-0.223126	2	grey
18085	WDR86	67.6667	57.8333	-0.222976	3	grey
1053	ARPC4	82.8333	70.8333	-0.222871	4	grey
7757	IL5RA	84	71.8333	-0.222864	5	grey
18835	ZNF646	102.4	87.6	-0.222858	3	grey
13191	PTPRD	113.6	97.2	-0.222812	3	grey
1434	BBS9	39.8333	34	-0.222392	5	grey
3092	CERKL	79.5	68	-0.222392	5	grey
4198	DCLRE1B	66.6667	57	-0.222392	5	grey
14373	SCPEP1	24.6667	21	-0.222392	5	grey
1841	C16orf45	93.5	80	-0.222392	4	grey
10120	MT1H	91.1667	78	-0.222392	4	grey
14414	SDR39U1	48	41	-0.222392	4	grey
7101	HEXIM2	46.6	39.8	-0.222392	3	grey
546	ALDH3B1	49.4	42.2	-0.222392	2	grey
11337	OR4B1	45.6667	39	-0.222392	1	grey
11228	OR13C8	104.167	89.1667	-0.222011	3	grey
5724	FBXO38	89	76.1667	-0.221947	4	grey
10813	NOVA1	84.3333	72.1667	-0.221923	3	grey
9398	MANF	97.2	83.2	-0.221903	4	grey
2196	C6orf89	77.3333	66.1667	-0.221881	5	grey
2062	C2orf15	77.3333	66.1667	-0.221881	4	grey
7094	HES6	73.8333	63.1667	-0.221857	6	grey
5205	ERP44	73.8333	63.1667	-0.221857	5	grey
18426	ZFP62	69.1667	59.1667	-0.221821	4	grey
9056	LPCAT1	138.167	118.333	-0.221817	6	grey
16069	TACC1	66.8333	57.1667	-0.221802	2	grey
10340	MZT2B	97.25	83.25	-0.221781	4	grey
12761	PPP4R2	58.6667	50.1667	-0.221721	5	grey
148	ACADSB	84.5	72.3333	-0.221455	4	grey
17710	UPK3A	81	69.3333	-0.221415	5	grey
11973	PDGFA	81	69.3333	-0.221415	4	grey
8518	KRT25	76.3333	65.3333	-0.221356	4	grey
13013	PRSS55	79.2	67.8	-0.221194	3	grey
4846	EDEM1	77.8	66.6	-0.221172	4	grey
981	ARHGEF5	62.3333	53.3333	-0.221127	4	grey
18469	ZKSCAN4	89.3333	76.5	-0.221062	5	grey
18640	ZNF354C	57.6667	49.3333	-0.221027	5	grey
4110	CYTIP	68	58.2	-0.220999	4	grey
7892	IRF2BPL	54.1667	46.3333	-0.22094	4	grey
8790	LEFTY1	77.6667	66.5	-0.220865	5	grey
17328	TSPAN32	101.167	86.6667	-0.220824	5	grey
6727	GPR83	98.8333	84.6667	-0.220788	3	grey
5865	FICD	58.2	49.8	-0.220769	4	grey
6768	GRAP2	64.8333	55.5	-0.220567	4	grey
10073	MS4A4A	64.8333	55.5	-0.220567	4	grey
13188	PTPRB	86	73.6667	-0.220551	6	grey
4398	DHODH	51.2	43.8	-0.220551	4	grey
18425	ZFP57	83.6667	71.6667	-0.2205	4	grey
19022	ZSCAN29	62.5	53.5	-0.2205	4	grey
4591	DNM2	30.75	26.25	-0.2205	2	grey
1472	BCL7B	39	33.3333	-0.22039	3	grey
14915	SLC25A31	71	60.8	-0.22039	3	grey
15402	SOHLH1	55.5	47.5	-0.220266	3	grey
9305	MAATS1	86.6	74.2	-0.220198	3	grey
10162	MTMR12	89.6667	76.8333	-0.220184	2	grey
16989	TNRC6B	70.8333	60.6667	-0.220163	4	grey
18967	ZNF839	34.3333	29.3333	-0.220126	4	grey
790	AP1S2	41.4	35.4	-0.220126	3	grey
18801	ZNF596	50.8333	43.5	-0.220075	4	grey
2660	CCDC87	50.8333	43.5	-0.220075	2	grey
870	APOL5	33.1667	28.3333	-0.220048	4	grey
12720	PPP1R27	49.6667	42.5	-0.220022	3	grey
16976	TNNI3	79.6	68.2	-0.220008	4	grey
7034	HDAC4	92.4	79.2	-0.21982	1	grey
16975	TNNI2	74.5	63.8333	-0.219741	3	grey
3736	CRELD1	43.8333	37.5	-0.219713	4	grey
5059	EMX1	88.6667	76	-0.219713	4	grey
11893	PCGF5	118.167	101.333	-0.219705	3	grey
2410	CAPN13	73.3333	62.8333	-0.219699	5	grey
2820	CD40	98.1667	84.1667	-0.219566	5	grey
15545	SPDYE3	95.8333	82.1667	-0.219498	3	grey
15544	SPDYE2L	150.167	128.833	-0.219479	3	grey
16877	TMIE	53.3333	45.6667	-0.219445	4	grey
3023	CELA2A	93.5	80.1667	-0.219427	4	grey
18309	ZBTB39	66.3333	56.8333	-0.21942	5	grey
6339	GEN1	36.8333	31.5	-0.219218	4	grey
16711	TMEM178B	61.6667	52.8333	-0.219198	5	grey
2591	CCDC172	36.25	31	-0.219169	3	grey
6562	GOLGA3	72.3333	62	-0.219117	4	grey
1692	BUD31	52.25	44.75	-0.21901	3	grey
6360	GGCT	80.6667	69.1667	-0.218962	2	grey
4744	DUSP16	57	48.8333	-0.218942	6	grey
13784	RIMKLB	53	45.4	-0.218835	3	grey
12056	PEX11G	65.3333	56	-0.218772	4	grey
2598	CCDC179	76	65.1667	-0.218754	4	grey
2544	CCDC116	51.6	44.2	-0.21874	3	grey
6303	GCNT7	63	54	-0.21864	3	grey
4122	DACT2	61.8333	53	-0.218571	3	grey
525	AKT1	70.1667	60.1667	-0.218456	5	grey
6971	HAMP	97.5	83.6667	-0.21833	5	grey
1555	BMP1	86.8333	74.5	-0.218292	5	grey
10627	NFIC	86.8333	74.5	-0.218292	4	grey
12434	PLS1	47.6667	40.8333	-0.218281	2	grey
6454	GLIS2	66.6667	57.1667	-0.218253	5	grey
18227	YAF2	95.1667	81.6667	-0.218231	4	grey
6458	GLOD4	63.1667	54.1667	-0.218027	4	grey
3806	CSF2RB	62	53.1667	-0.217947	5	grey
16857	TMEM82	43	36.8333	-0.217846	4	grey
12015	PDYN	69.1667	59.3333	-0.217831	4	grey
2327	CACNA2D1	93.2	80	-0.217805	3	grey
3132	CGGBP1	51.3333	44	-0.217805	3	grey
15336	SNRPA1	59.6667	51.1667	-0.217776	3	grey
559	ALG10B	33.5	28.6667	-0.217754	2	grey
2161	C5orf54	93	79.8333	-0.21771	3	grey
6993	HAUS6	50.1667	43	-0.217701	5	grey
10528	NDUFB11	50.1667	43	-0.217701	3	grey
9796	MIXL1	50.1667	43	-0.217701	2	grey
1880	C17orf70	66.8333	57.3333	-0.217674	5	grey
6194	GAL	57.3333	49.1667	-0.217591	1	grey
9213	LSM4	89.5	76.8333	-0.21753	5	grey
9426	MAP3K2	47.8333	41	-0.217477	5	grey
15933	SULT1C4	47.8333	41	-0.217477	3	grey
2518	CC2D1B	80	68.6667	-0.217453	5	grey
8557	KRT9	95.5	82	-0.217418	5	grey
12020	PDZD7	55	47.1667	-0.217392	4	grey
3218	CHRNA4	56.2	48.2	-0.217357	3	grey
2609	CCDC3	64.8	55.6	-0.217286	4	grey
2254	C9orf142	53.8333	46.1667	-0.217286	3	grey
8689	LAMC2	45.5	39	-0.217231	5	grey
16539	TJAP1	73.4	63	-0.217231	5	grey
6942	H1FNT	67	57.5	-0.217098	4	grey
2331	CACNB1	80.6	69.2	-0.217098	3	grey
4112	CYYR1	74.1667	63.6667	-0.217071	4	grey
12636	PPAPDC2	69.2	59.4	-0.216922	4	grey
17621	UCK1	71.8333	61.6667	-0.216901	3	grey
11117	ODF1	77.8333	66.8333	-0.216811	5	grey
18359	ZCCHC18	85	73	-0.216811	4	grey
9842	MMADHC	42	36	-0.216811	3	grey
13403	RAG1	74.3333	63.8333	-0.216553	3	grey
17159	TRIM2	80.8	69.4	-0.216525	2	grey
3450	CNGA3	106.667	91.6667	-0.216449	5	grey
17425	TTPA	45.6667	39.1667	-0.216394	6	grey
7281	HMP19	45.6667	39.1667	-0.216394	3	grey
12419	PLIN4	98.3333	84.5	-0.216354	2	grey
601	ALX1	78	67	-0.216318	4	grey
9383	MAMLD1	116.333	100	-0.216258	5	grey
647	ANAPC13	82.8333	71.1667	-0.216191	5	grey
15482	SPANXN1	60.8	52.2	-0.216181	3	grey
14227	S1PR4	62.5	53.6667	-0.216095	2	grey
7566	IFI30	49.3333	42.3333	-0.216037	3	grey
13438	RAP2A	48.1667	41.3333	-0.215886	4	grey
9490	MAST2	77	66.1667	-0.215729	5	grey
12460	PMF1	53	45.5	-0.215729	5	grey
16278	TCF3	63.8	54.8	-0.215729	3	grey
18128	WLS	50.6667	43.5	-0.215428	3	grey
13794	RINT1	55.5	47.6667	-0.215317	2	grey
9865	MMP27	77.1667	66.3333	-0.215233	4	grey
10456	NCEH1	60.3333	51.8333	-0.215223	2	grey
137	ACAA1	43.5	37.3333	-0.215206	4	grey
1138	ASPA	98.8333	85	-0.215185	4	grey
1716	C10orf53	64	55	-0.215013	3	grey
5043	EMID1	64	55	-0.215013	3	grey
15536	SPCS3	68.8333	59.1667	-0.214951	3	grey
1287	ATP8B3	41.1667	35.3333	-0.214809	4	grey
13064	PSMB6	56.8333	48.8333	-0.21479	5	grey
764	ANXA10	61.6667	53	-0.214739	3	grey
13964	RPAP1	72.8	62.6	-0.214594	4	grey
9676	METTL15	44.8333	38.5	-0.214545	3	grey
10567	NEGR1	109	93.8	-0.214545	3	grey
2978	CDON	125.667	108.167	-0.214505	5	grey
295	ADAMTS18	49.6667	42.6667	-0.214505	3	grey
12218	PIGP	64.1667	55.1667	-0.21442	5	grey
3478	CNOT8	69	59.3333	-0.2144	4	grey
12491	PNO1	69	59.3333	-0.2144	4	grey
15442	SP1	48.5	41.6667	-0.214319	2	grey
9196	LRRTM3	70	60.2	-0.214287	2	grey
13297	RAB14	57	49	-0.214125	6	grey
17562	UBE2M	37.6667	32.3333	-0.214125	6	grey
16235	TBX2	66.6667	57.3333	-0.214125	5	grey
1139	ASPDH	28	24	-0.214125	3	grey
1242	ATP5F1	28	24	-0.214125	2	grey
17314	TSNAXIP1	94.5	81.3333	-0.214024	3	grey
5131	EPHA8	93.3333	80.3333	-0.213921	5	grey
18912	ZNF76	78.8333	67.8333	-0.213884	5	grey
7181	HIST1H2BO	36.5	31.3333	-0.213868	3	grey
858	APOC1	31.6667	27.1667	-0.21383	4	grey
7214	HIST2H4B	31.6667	27.1667	-0.21383	3	grey
6694	GPR19	54.2	46.6	-0.213707	1	grey
13196	PTPRJ	76	65.4	-0.213675	4	grey
8407	KLHL11	40.1667	34.5	-0.213658	5	grey
9642	MEGF9	97.8	84.2	-0.213658	3	grey
3510	COA4	66.8333	57.5	-0.213558	6	grey
5841	FGFR1	66.8333	57.5	-0.213558	6	grey
786	AP1G2	66.8333	57.5	-0.213558	4	grey
14477	SEMA4F	80.4	69.2	-0.213558	4	grey
8646	KRTAP9-6	47.5	40.8333	-0.213332	4	grey
15045	SLC39A11	42.6667	36.6667	-0.213244	4	grey
2917	CDH26	42.6667	36.6667	-0.213244	2	grey
15510	SPATA31A7	138.5	119.333	-0.213229	4	grey
10738	NLRX1	81.5	70.1667	-0.213192	4	grey
2938	CDK14	59.6667	51.3333	-0.213174	4	grey
18849	ZNF668	68.1667	58.6667	-0.213152	3	grey
8240	KIAA0355	46.3333	39.8333	-0.213109	1	grey
12878	PRKCQ	66	56.8	-0.213092	5	grey
5173	ERCC2	55.5	47.75	-0.212849	3	grey
8506	KRT13	90.1667	77.6667	-0.212754	3	grey
19046	ZYG11B	81.6667	70.3333	-0.212729	6	grey
2822	CD44	61	52.5	-0.212729	4	grey
11734	PAPD5	89	76.6667	-0.212629	6	grey
13091	PSME3	47.6667	41	-0.212545	2	grey
4957	EIF3H	39.1667	33.6667	-0.21245	4	grey
7529	ICAM1	106.75	92	-0.212385	3	grey
3890	CTBP2	75	64.6	-0.212304	3	grey
19040	ZWILCH	56	48.2	-0.212304	3	grey
17637	UFSP2	46.5	40	-0.212304	2	grey
16718	TMEM183A	50.1667	43.1667	-0.212246	2	grey
16719	TMEM183B	50.1667	43.1667	-0.212246	2	grey
18428	ZFP69	60.4	52	-0.212246	2	grey
9350	MAGEB5	57.5	49.5	-0.212153	4	grey
15099	SLC5A10	45.3333	39	-0.21205	4	grey
9677	METTL16	45.3333	39	-0.21205	3	grey
7084	HERC4	72.1667	62.1667	-0.212023	4	grey
11986	PDIA4	60	51.6667	-0.211919	2	grey
9942	MPP5	63.6667	54.8333	-0.211896	3	grey
15967	SUSD4	67.3333	58	-0.211875	6	grey
6655	GPR124	74.6667	64.3333	-0.211839	5	grey
11603	OTOL1	48.8	42	-0.211809	4	grey
6978	HAPLN2	44.1667	38	-0.211784	4	grey
4939	EIF2AK4	66.4	57.2	-0.211729	2	grey
18194	XKR7	62.5	53.8333	-0.211703	3	grey
12759	PPP4C	39.3333	33.8333	-0.211504	5	grey
3697	CPSF4L	61.3333	52.8333	-0.211504	4	grey
12285	PIWIL3	57.6667	49.6667	-0.211504	4	grey
18723	ZNF503	29.8	25.6	-0.211504	3	grey
18925	ZNF776	43	37	-0.211504	3	grey
7029	HDAC1	111.5	96.1667	-0.211392	5	grey
2791	CD22	82.1667	70.8333	-0.211352	5	grey
10600	NEURL1B	71.1667	61.3333	-0.211329	5	grey
14711	SHROOM3	60.1667	51.8333	-0.211297	4	grey
15935	SULT2A1	56.5	48.6667	-0.211284	6	grey
5136	EPHX1	114	98.3333	-0.211284	5	grey
994	ARID5B	68	58.6	-0.211284	4	grey
3897	CTDSP1	68	58.6	-0.211284	2	grey
15758	ST18	81	69.8333	-0.211195	4	grey
13117	PTCHD1	34.5	29.6667	-0.211148	4	grey
7474	HSPD1	30.8333	26.5	-0.211107	3	grey
13988	RPL18	30.8333	26.5	-0.211107	3	grey
18981	ZNF879	55.3333	47.6667	-0.211055	4	grey
4638	DPF2	55.3333	47.6667	-0.211055	3	grey
8615	KRTAP4-1	51.6667	44.5	-0.211024	4	grey
17459	TUFM	48	41.3333	-0.210988	5	grey
12629	PPAN	117.833	101.667	-0.210972	2	grey
3534	COL17A1	44.6	38.4	-0.210838	4	grey
14314	SCARA3	110.8	95.6	-0.210825	3	grey
11164	OPHN1	46.8333	40.3333	-0.210711	5	grey
13924	RNF6	46.8333	40.3333	-0.210711	4	grey
10986	NTS	56.6667	48.8333	-0.210627	5	grey
10959	NT5C1A	107	92.3333	-0.210567	5	grey
759	ANP32E	22.3333	19.1667	-0.21042	2	grey
8580	KRTAP13-2	88.6667	76.5	-0.210375	5	grey
1805	C14orf169	38.3333	33	-0.210218	4	grey
3824	CSNK1E	103.5	89.3333	-0.210173	5	grey
14355	SCN3A	106	91.5	-0.210086	5	grey
10734	NLRP6	80.2	69.2	-0.210009	4	grey
15415	SOS1	40.8333	35.1667	-0.209992	5	grey
15947	SUN3	75.8	65.4	-0.209923	4	grey
7848	IP6K3	139.333	120.333	-0.209882	5	grey
3062	CEP135	33	28.4	-0.209719	4	grey
10104	MSRB2	55.6667	48	-0.209719	4	grey
15472	SPAG9	61.8333	53.3333	-0.209693	4	grey
5898	FLCN	61.8333	53.3333	-0.209693	3	grey
9862	MMP24	68	58.6667	-0.209671	5	grey
11477	OR5T1	45.8333	39.5	-0.209614	3	grey
7953	ITGAX	113.667	98.1667	-0.209519	4	grey
3979	CXCL13	73	63	-0.209453	4	grey
5393	FAM127C	36	31	-0.209453	4	grey
7635	IGFALS	42.1667	36.3333	-0.209453	2	grey
3775	CRY2	50.8333	43.8333	-0.209308	4	grey
18884	ZNF707	90.3333	78	-0.209289	3	grey
12988	PRRT3	59.5	51.3333	-0.209205	4	grey
12118	PGP	47.1667	40.6667	-0.209141	5	grey
3016	CEBPZ	62	53.5	-0.209096	3	grey
7926	ISOC2	54.6667	47.1667	-0.208779	4	grey
8642	KRTAP9-1	63.3333	54.6667	-0.208753	4	grey
14379	SCRT1	72	62.1667	-0.208733	5	grey
141	ACAD10	80.6667	69.6667	-0.208717	1	grey
15876	STRBP	48.5	41.8333	-0.208695	3	grey
2891	CDC7	58.4	50.4	-0.208695	1	grey
12063	PEX26	68.8	59.4	-0.208678	4	grey
18467	ZKSCAN2	91.8333	79.3333	-0.208644	5	grey
863	APOE	100.5	86.8333	-0.208639	1	grey
13263	PYY	53.5	46.1667	-0.208489	5	grey
8097	KCNG1	119.167	103	-0.208453	2	grey
16643	TMEM114	47.3333	40.8333	-0.208366	4	grey
4239	DDR1	67.1667	58	-0.208351	5	grey
14959	SLC28A3	67.1667	58	-0.208351	4	grey
15388	SOBP	46.6	40.2	-0.208317	4	grey
7489	HTR2B	58.5	50.5	-0.208317	2	grey
1618	BRD4	80.8333	69.8333	-0.20826	2	grey
4161	DBP	110.6	95.6	-0.208242	5	grey
4160	DBNL	61	52.6667	-0.208242	2	grey
8154	KCNQ2	30	25.8333	-0.208242	2	grey
9089	LRGUK	88.3333	76.3333	-0.208108	5	grey
8687	LAMB4	43.6667	37.6667	-0.208108	2	grey
2880	CDC42BPG	79.6667	68.8333	-0.208057	5	grey
18571	ZNF248	82.4	71.2	-0.208049	4	grey
9948	MPRIP	115.667	100	-0.208037	4	grey
13818	RMI2	57.3333	49.5	-0.208037	4	grey
14015	RPL37A	23.8333	20.5	-0.207941	2	grey
6822	GRPR	76	65.6667	-0.207893	5	grey
2053	C22orf46	40	34.5	-0.207805	4	grey
10248	MYCBPAP	56.1667	48.5	-0.207746	4	grey
16512	TIMD4	56.1667	48.5	-0.207746	4	grey
10856	NPM3	84.75	73.25	-0.207746	2	grey
10501	NDST2	58.6667	50.6667	-0.207691	4	grey
4956	EIF3G	58.6667	50.6667	-0.207691	3	grey
4655	DPP8	74.8333	64.6667	-0.207671	4	grey
2113	C3orf70	52.5	45.3333	-0.207488	5	grey
2371	CALML5	52.5	45.3333	-0.207488	5	grey
7448	HSP90AB1	36.3333	31.3333	-0.207442	4	grey
3760	CRLS1	57.5	49.6667	-0.2074	4	grey
13147	PTH	38.8333	33.5	-0.20738	3	grey
18186	XG	55.8	48.2	-0.207233	1	grey
9202	LRWD1	75	64.8333	-0.207181	3	grey
11366	OR4K14	51.3333	44.3333	-0.207158	5	grey
14455	SELE	80	69.1667	-0.207136	6	grey
7831	INSR	85	73.5	-0.207096	6	grey
15496	SPATA2	45.4	39.2	-0.206929	4	grey
10999	NUDCD1	42.6667	36.8333	-0.206875	4	grey
18860	ZNF681	42.6667	36.8333	-0.206875	3	grey
3173	CHI3L2	86.3333	74.6667	-0.206875	2	grey
15467	SPAG4	42.6667	36.8333	-0.206875	2	grey
11612	OTUD1	54.4	47	-0.206852	5	grey
7898	IRF8	63.4	54.8	-0.206796	4	grey
14423	SEC14L1	67.6667	58.5	-0.20672	4	grey
8759	LCN6	75.1667	65	-0.206694	1	grey
883	AQP1	80.1667	69.3333	-0.206679	5	grey
772	ANXA6	105.167	91	-0.206625	5	grey
2816	CD3E	69	59.6667	-0.206451	5	grey
16464	THEM5	54	46.6667	-0.206451	5	grey
2561	CCDC137	64	55.3333	-0.206451	4	grey
10617	NFATC2	61.5	53.1667	-0.206451	4	grey
12702	PPP1R13B	31.5	27.1667	-0.206451	4	grey
17538	UBASH3B	96.5	83.5	-0.206451	4	grey
16116	TANGO6	61.5	53.1667	-0.206451	3	grey
16546	TKTL1	46.5	40.1667	-0.206451	3	grey
17284	TRRAP	29	25	-0.206451	3	grey
17423	TTLL9	41	35.4	-0.206451	3	grey
8281	KIAA1407	54	46.6667	-0.206451	2	grey
6244	GAS2	66.6	57.6	-0.206123	3	grey
4967	EIF4E	50.3333	43.5	-0.206091	2	grey
4894	EFNB1	77.2	66.8	-0.205883	3	grey
1575	BNIP1	93	80.5	-0.205861	5	grey
16408	TFF3	85.5	74	-0.20581	6	grey
1406	BANF2	54.1667	46.8333	-0.20578	5	grey
18252	YOD1	75.5	65.3333	-0.205726	4	grey
15421	SOWAHC	46.6667	40.3333	-0.205675	3	grey
17928	VPS13A	27.6	23.8	-0.205675	3	grey
12530	POLE2	53.2	46	-0.205632	2	grey
12493	PNP	86.8333	75.1667	-0.205609	4	grey
6420	GJB6	81.8333	70.8333	-0.205558	5	grey
2744	CCR4	58	50.1667	-0.205511	4	grey
17684	UNC13C	55.5	48	-0.205469	5	grey
10879	NQO1	55.5	48	-0.205469	4	grey
13130	PTGER1	112	97	-0.205469	3	grey
15258	SMIM14	55.5	48	-0.205469	2	grey
4969	EIF4E2	125.833	109	-0.20543	5	grey
13955	RP1	107	92.6667	-0.205424	5	grey
15005	SLC35C2	69.3333	60	-0.205399	4	grey
8492	KPTN	50.5	43.6667	-0.205374	4	grey
3812	CSH2	48	41.5	-0.205319	2	grey
8316	KIF12	68.75	59.5	-0.205258	3	grey
6906	GTSF1	107.6	93.2	-0.205225	5	grey
13257	PYGO1	43	37.1667	-0.20519	5	grey
12034	PEF1	65.4	56.6	-0.205114	3	grey
18191	XKR3	26.6667	23	-0.205114	3	grey
15919	SUDS3	38	32.8333	-0.205029	4	grey
16577	TM2D1	59.4	51.4	-0.204982	3	grey
8636	KRTAP5-9	85.8333	74.3333	-0.204961	5	grey
17796	USP32	35.5	30.6667	-0.204931	5	grey
16081	TAF1	42.8	37	-0.204931	4	grey
354	ADM	84.6667	73.3333	-0.204725	2	grey
8086	KCNC2	74.6	64.6	-0.20469	4	grey
15399	SOGA1	82.1667	71.1667	-0.204673	3	grey
17293	TSC22D4	102.333	88.6667	-0.204662	5	grey
15660	SRCIN1	70.8333	61.3333	-0.20465	3	grey
7468	HSPB6	91	78.8333	-0.204643	4	grey
11237	OR14I1	59.5	51.5	-0.204618	3	grey
8445	KLK12	82.2	71.2	-0.204585	4	grey
18251	YME1L1	44.4	38.4	-0.204497	3	grey
3705	CPXCR1	45.6667	39.5	-0.204471	3	grey
12406	PLEKHM2	81	70.1667	-0.204422	3	grey
18330	ZC2HC1A	89.8333	77.8333	-0.204416	3	grey
15098	SLC5A1	52	45	-0.204358	2	grey
2369	CALML3	82.3333	71.3333	-0.204233	5	grey
1402	BAIAP3	79.8333	69.1667	-0.204165	5	grey
1735	C11orf31	38.1667	33	-0.204092	4	grey
18949	ZNF805	53.3333	46.1667	-0.20407	4	grey
17632	UFC1	44.5	38.5	-0.204014	6	grey
16252	TCEAL2	81.1667	70.3333	-0.203977	5	grey
12912	PRODH	155.833	135.167	-0.203859	5	grey
3340	CLEC17A	76.1667	66	-0.203817	4	grey
2048	C22orf29	82.5	71.5	-0.203795	4	grey
12198	PIAS4	81	70.2	-0.203747	4	grey
14952	SLC27A2	40	34.6	-0.203747	4	grey
16517	TIMM17A	88.6	76.8	-0.203729	4	grey
10233	MXRA7	114.167	99	-0.203723	4	grey
5242	ETS1	58.5	50.6667	-0.203656	4	grey
18654	ZNF394	58.5	50.6667	-0.203656	2	grey
5315	F2	68.6667	59.5	-0.203533	3	grey
7051	HDX	56	48.5	-0.203533	3	grey
17681	UNC119B	148.5	128.833	-0.203485	5	grey
1822	C15orf38-AP3S2	148.5	128.833	-0.203485	4	grey
3729	CREB5	72.5	62.8333	-0.203434	4	grey
12084	PFN1	114.333	99.1667	-0.203407	4	grey
15861	STOML2	53.5	46.3333	-0.2034	5	grey
1648	BSN	76.3333	66.1667	-0.203345	4	grey
1925	C19orf70	76.3333	66.1667	-0.203345	4	grey
1784	C12orf61	34.5	29.8333	-0.203328	4	grey
14446	SEC62	51	44.1667	-0.203253	4	grey
16626	TMED9	51	44.1667	-0.203253	4	grey
14830	SLC16A7	44.6667	38.6667	-0.203214	4	grey
3816	CSMD2	77.6667	67.3333	-0.203163	5	grey
8052	KAT6B	48.5	42	-0.203092	4	grey
14709	SHROOM1	48.5	42	-0.203092	4	grey
8371	KITLG	38.6	33.4	-0.203092	2	grey
7513	HYAL4	62.5	54.1667	-0.20296	4	grey
13911	RNF25	55.4	48	-0.202913	3	grey
1564	BMP7	92	79.8	-0.202875	4	grey
10466	NCKIPSD	76.5	66.3333	-0.202875	4	grey
2821	CD40LG	69.2	60	-0.202662	4	grey
3234	CHST13	86	74.6	-0.202629	4	grey
17027	TOR3A	61.3333	53.1667	-0.202599	4	grey
5984	FOXF1	41	35.5	-0.202493	3	grey
12736	PPP1R9B	44.8333	38.8333	-0.202421	5	grey
12886	PRKG2	102.167	88.6667	-0.202333	5	grey
8697	LAMTOR3	70.3333	61	-0.202308	3	grey
8498	KRCC1	150.4	130.6	-0.202206	3	grey
18023	WDHD1	51	44.2	-0.202189	4	grey
9627	MED7	79.3333	68.8333	-0.202083	3	grey
15654	SQRDL	90.8333	78.8333	-0.202027	5	grey
2734	CCNT1	61.5	53.3333	-0.202019	5	grey
919	ARG1	65.3333	56.6667	-0.201996	4	grey
15216	SMARCA2	102.333	88.8333	-0.201983	3	grey
12099	PGBD2	69.1667	60	-0.201977	4	grey
10264	MYH15	47.5	41.1667	-0.201882	4	grey
18712	ZNF486	103.667	90	-0.201864	5	grey
18944	ZNF8	66.4	57.6	-0.201848	4	grey
12057	PEX12	89.6667	77.8333	-0.201766	5	grey
3561	COL6A3	151	131.167	-0.201713	2	grey
5699	FBXL4	71.8333	62.3333	-0.201634	5	grey
10981	NTNG2	129.333	112.333	-0.201634	4	grey
18732	ZNF516	64.1667	55.6667	-0.201634	4	grey
15908	STXBP5L	95.6	83	-0.201634	3	grey
4714	DTHD1	93.6667	81.3333	-0.20138	3	grey
17841	UTY	74.5	64.6667	-0.201315	4	grey
11139	OLAH	55.3333	48	-0.201207	4	grey
189	ACOX1	51.5	44.6667	-0.201176	4	grey
605	AMACR	57.4	49.8	-0.20114	3	grey
4921	EHF	82	71.2	-0.201112	4	grey
18742	ZNF529	68.1667	59.1667	-0.201112	2	grey
18229	YARS	43.8333	38	-0.201098	2	grey
4325	DEFB130	69.5	60.3333	-0.200952	5	grey
8969	LOC100133267	69.5	60.3333	-0.200952	5	grey
14714	SIAE	65.6667	57	-0.200913	2	grey
4882	EFEMP1	74.4	64.6	-0.200869	4	grey
15796	STAP1	74.4	64.6	-0.200869	2	grey
9649	MELK	54.1667	47	-0.200762	3	grey
13392	RAD54B	67	58.1667	-0.20075	4	grey
8611	KRTAP29-1	33.6667	29.1667	-0.200594	5	grey
17736	UROD	73	63.4	-0.200465	3	grey
18264	YWHAB	85.1667	74	-0.200239	5	grey
6823	GRSF1	49.1667	42.6667	-0.200197	3	grey
7216	HIST3H2BB	49.1667	42.6667	-0.200197	3	grey
10859	NPPB	93.2	81	-0.200103	4	grey
1820	C15orf32	105.833	92	-0.200059	5	grey
9765	MICU3	43.8	38	-0.200025	2	grey
6662	GPR137	64.6667	56.1667	-0.199987	4	grey
9478	MARK2	41.5	36	-0.199938	4	grey
9565	MCM9	56.2	48.8	-0.199869	4	grey
9364	MAGI1	39.2	34	-0.199841	2	grey
2460	CASP14	90.5	78.6667	-0.199796	5	grey
17688	UNC50	37.6667	32.6667	-0.19977	3	grey
14021	RPL41	28	24.25	-0.19977	2	grey
3784	CRYGA	48	41.6667	-0.199672	4	grey
7591	IFNA4	58.3333	50.6667	-0.199609	5	grey
4715	DTL	70.2	61	-0.199609	4	grey
4275	DDX53	63.5	55.1667	-0.199585	4	grey
2455	CASKIN1	33.8333	29.3333	-0.199564	3	grey
3911	CTNNB1	94.5	82.1667	-0.199495	3	grey
13090	PSME2	64.8333	56.3333	-0.199444	3	grey
16211	TBCC	64.8333	56.3333	-0.199444	3	grey
300	ADAMTS4	76.5	66.5	-0.199309	5	grey
1883	C17orf75	35.1667	30.5	-0.199309	5	grey
5990	FOXI3	40.3333	35	-0.199309	4	grey
7532	ICAM4	50.6667	44	-0.199309	4	grey
18960	ZNF829	92	80	-0.199309	4	grey
3264	CILP2	50.6667	44	-0.199309	3	grey
8115	KCNJ11	86.8333	75.5	-0.199309	3	grey
8720	LATS1	61	53	-0.199309	3	grey
18076	WDR75	61	53	-0.199309	2	grey
6841	GSKIP	52	45.1667	-0.199141	5	grey
14341	SCIMP	50.2	43.6	-0.1991	3	grey
15718	SS18L2	36.5	31.6667	-0.199071	3	grey
6253	GATA3	31.3333	27.1667	-0.199033	5	grey
10368	NACA	58.5	50.8333	-0.199009	4	grey
7172	HIST1H2BF	53.3333	46.3333	-0.198981	3	grey
18975	ZNF850	80.5	70	-0.198981	3	grey
10043	MRPS21	31.6	27.4	-0.198981	2	grey
10686	NIT1	58	50.4	-0.198947	4	grey
7924	ISM2	81.8333	71.1667	-0.198879	5	grey
9163	LRRC56	59.8333	52	-0.19887	6	grey
8105	KCNH5	88.3333	76.8333	-0.19881	3	grey
9384	MAMSTR	72.8333	63.3333	-0.198706	5	grey
12253	PIM3	27.5	23.8333	-0.198684	4	grey
8848	LHX1	41.75	36.25	-0.198684	3	grey
1229	ATP2B1	79.3333	69	-0.198644	2	grey
11823	PCDH11X	110.5	96.1667	-0.19851	4	grey
16479	THRA	76.8	66.8	-0.198485	3	grey
17458	TUBGCP6	52.1667	45.3333	-0.198472	3	grey
8966	LOC100131094	62.8	54.6	-0.198472	2	grey
9136	LRRC31	82	71.3333	-0.198451	5	grey
4954	EIF3E	95	82.6667	-0.198381	3	grey
8469	KLRG2	83.3333	72.5	-0.198359	5	grey
6505	GMPR	119.667	104.167	-0.19835	6	grey
16847	TMEM67	41.8333	36.3333	-0.19827	4	grey
626	AMN	41.8333	36.3333	-0.19827	3	grey
16665	TMEM134	45.75	39.75	-0.198166	3	grey
8188	KCTD9	97.2	84.6	-0.198112	3	grey
5954	FNTB	56.1667	48.8333	-0.198063	5	grey
3005	CEACAM3	31.5	27.3333	-0.197939	4	grey
7767	ILDR1	45.8	39.8	-0.197939	4	grey
14906	SLC25A23	78.3333	68.1667	-0.19785	4	grey
14926	SLC25A41	78.6	68.4	-0.197833	2	grey
4370	DFNB31	100.5	87.5	-0.19773	6	grey
83	ABCC5	39.6	34.4	-0.19773	4	grey
12945	PRPS1L1	55	47.8333	-0.197561	5	grey
4698	DSCR4	48.5	42.1667	-0.197511	5	grey
6386	GIMAP1	62.8333	54.6667	-0.197496	4	grey
1940	C1QL2	75.6	65.8	-0.197496	5	grey
7844	INTU	105.833	92.1667	-0.197476	5	grey
2036	C20orf96	56.3333	49	-0.197446	4	grey
15407	SORBS2	56.3333	49	-0.197446	4	grey
6960	HAAO	56.3333	49	-0.197446	3	grey
13915	RNF34	94.1667	82	-0.197345	5	grey
2797	CD27	65.5	57	-0.197301	4	grey
8774	LDHAL6B	89	77.5	-0.197232	4	grey
16236	TBX20	71	61.8	-0.197232	2	grey
1054	ARPC4-TTLL3	98.1667	85.5	-0.197155	5	grey
17813	USP49	60.3333	52.5	-0.197132	4	grey
13440	RAP2C	91.6667	79.8333	-0.1971	4	grey
6316	GDF15	53.8333	46.8333	-0.197037	5	grey
2510	CBX4	36.6	31.8	-0.197037	4	grey
5933	FMO4	64.8	56.4	-0.197037	3	grey
10102	MSRA	73.5	64	-0.196801	5	grey
5897	FLAD1	48.6667	42.3333	-0.196801	2	grey
18888	ZNF710	48.6667	42.3333	-0.196801	2	grey
14075	RPS4Y1	127.167	110.833	-0.196671	4	grey
754	ANO8	50.8	44.2	-0.196629	3	grey
6291	GCHFR	61.8333	53.8333	-0.196477	3	grey
8362	KIR3DL1	85.4	74.4	-0.196467	5	grey
11264	OR1S2	81.5	71	-0.196397	5	grey
11427	OR52R1	44.8333	39	-0.196397	5	grey
16827	TMEM52	54	47	-0.196397	4	grey
352	ADIRF	63.1667	55	-0.196397	3	grey
12356	PLCD1	63.1667	55	-0.196397	3	grey
11089	OAF	99.6	86.8	-0.196337	4	grey
15380	SNX4	46.1667	40.1667	-0.196291	4	grey
2530	CCDC103	84.1667	73.3333	-0.19628	5	grey
8638	KRTAP6-2	77.6667	67.6667	-0.196143	4	grey
10525	NDUFAF7	38.3333	33.3333	-0.196143	2	grey
1878	C17orf64	48.8333	42.5	-0.196096	2	grey
17183	TRIM42	80.3333	70	-0.196028	5	grey
7457	HSPA2	80.3333	70	-0.196028	4	grey
1055	ARPC5	72.5	63.1667	-0.19592	4	grey
5878	FIZ1	65.2	56.8	-0.195762	3	grey
13782	RIMBP3C	98.8333	86.1667	-0.195745	5	grey
13679	RFWD3	66	57.5	-0.195724	4	grey
4750	DUSP23	55.5	48.3333	-0.195688	4	grey
18997	ZNRF1	66.8	58.2	-0.195688	3	grey
8359	KIR2DL1	105.5	92	-0.195551	4	grey
13781	RIMBP3B	95	82.8333	-0.19551	5	grey
1042	ARMCX5-GPRASP2	71.3333	62.1667	-0.195497	5	grey
7759	IL6R	109.5	95.5	-0.195446	5	grey
5190	ERI3	59	51.4	-0.195396	4	grey
6046	FRS3	74	64.5	-0.195396	4	grey
16132	TARS2	87.1667	76	-0.195375	2	grey
12339	PLAC4	62.1667	54.1667	-0.195367	2	grey
1695	BZRAP1	101.667	88.6667	-0.195324	3	grey
17888	VEGFA	51.6667	45	-0.195256	5	grey
16674	TMEM145	142.8	124.6	-0.195227	5	grey
2948	CDK3	80.6667	70.3333	-0.195171	4	grey
9905	MORC1	81.2	70.8	-0.195155	4	grey
13493	RAVER1	122.833	107.167	-0.195144	5	grey
17539	UBB	57	49.6667	-0.195016	3	grey
3593	COPB2	72.8333	63.5	-0.194973	5	grey
1095	ASB12	58.3333	50.8333	-0.194963	4	grey
891	AQP6	61	53.1667	-0.194863	4	grey
5371	FAM111B	62.3333	54.3333	-0.194816	4	grey
5590	FAM69C	56	48.8	-0.194816	2	grey
942	ARHGAP30	63.6667	55.5	-0.194771	4	grey
11231	OR13F1	76.6	66.8	-0.194771	3	grey
12301	PKIG	47.8333	41.6667	-0.194757	3	grey
[truncated: 10,001 more rows]

## Sheet: SourceData-Fig2b-SI12-T3terrace
	gene_id	value1	value2	log2FC	trend	color
10471	NCOA2	239.167	78.5	-1.59501	4	red
11460	OR5I1	70	41.3333	-0.746025	6	grey
5628	FAM92A1	48.6	31.2	-0.623279	4	grey
10492	NDNF	30.6667	20	-0.592576	4	grey
13748	RHOA	99.1667	65.5	-0.590976	6	grey
10204	MUC20	34	22.25	-0.590124	3	grey
7846	IP6K1	63.5	42	-0.584963	4	grey
13771	RIC8A	183.333	122	-0.583659	5	grey
10011	MRPL37	54.6	36.6	-0.564352	4	grey
851	APOBEC3C	84.2	56.8	-0.559784	5	grey
5789	FEM1C	33.8333	22.6667	-0.557612	6	grey
11929	PDAP1	54.1667	36.8333	-0.544139	4	grey
3819	CSN2	62.8	42.8	-0.542626	4	grey
10803	NOSIP	53.3333	37	-0.515838	5	grey
8929	LMLN	39.25	27.25	-0.510738	4	grey
14695	SHISA6	73.5	51.3333	-0.50951	6	grey
1159	ATAD2	34.25	24	-0.495695	3	grey
18813	ZNF613	119.5	84.5	-0.495037	3	grey
6430	GK5	96.6667	68.8333	-0.48395	6	grey
7936	ITGA1	37	26.2	-0.482393	4	grey
5734	FBXO47	67.3333	48	-0.479808	4	grey
4595	DNMT3A	84.1667	60.5	-0.469702	5	grey
66	ABCA9	76.4	55.2	-0.461763	3	grey
12027	PEA15	71.6667	51.8333	-0.459845	6	grey
2073	C2orf50	79.4	57.6	-0.456295	4	grey
15258	SMIM14	63.6667	46.1667	-0.455255	4	grey
2555	CCDC13	66	48	-0.451379	5	grey
3400	CLPX	43.6667	31.6667	-0.451379	4	grey
4030	CYB5R3	59.4	43.2	-0.450502	4	grey
16936	TNFRSF13C	62	45.2	-0.447459	5	grey
566	ALG3	60.3333	44	-0.446746	5	grey
14118	RRP1B	54.5	39.75	-0.445688	3	grey
17612	UBXN2A	44.4	32.4	-0.442844	1	grey
8558	KRTAP1-1	82.4	60.4	-0.441809	5	grey
9125	LRRC2	37.6667	27.5	-0.440128	3	grey
9162	LRRC55	69.3333	51	-0.435697	5	grey
5671	FAU	72.6667	53.5	-0.434756	4	grey
17404	TTC9	72.1667	53.1667	-0.433781	4	grey
15906	STXBP4	65.8333	48.5	-0.433139	5	grey
13117	PTCHD1	40.5	29.8333	-0.42862	5	grey
1203	ATOH7	54.8333	40.5	-0.428015	5	grey
4800	E2F4	74.4	55.2	-0.423994	4	grey
698	ANKRD2	63.1667	46.8333	-0.423808	5	grey
10555	NECAB3	66.8	49.6	-0.422148	4	grey
2215	C7orf62	124.6	92.8	-0.421177	4	grey
18824	ZNF625	95.1667	70.8333	-0.420883	6	grey
6267	GBA2	68.1667	50.6667	-0.420843	4	grey
11492	OR6C68	102.75	76.5	-0.420843	4	grey
5986	FOXG1	52	38.6	-0.420492	3	grey
2982	CDR2L	67.2	50	-0.419274	4	grey
11095	OAT	72	53.6	-0.418996	4	grey
13908	RNF223	60	44.6667	-0.417668	3	grey
13720	RGS20	60.75	45.25	-0.416986	4	grey
6942	H1FNT	68.3333	51	-0.415037	6	grey
16278	TCF3	67.8	50.6	-0.415037	4	grey
17426	TTPAL	83.2	62.2	-0.413896	5	grey
16906	TMSB4Y	94	70.3333	-0.413351	3	grey
13404	RAG2	65.25	48.75	-0.413224	3	grey
11003	NUDT10	74.6667	55.8333	-0.412921	4	grey
9554	MCIDAS	97.2	72.8	-0.412102	5	grey
3575	COLGALT2	45.5	34	-0.409876	5	grey
5178	ERCC6L	62.2	46.6	-0.408963	4	grey
132	ABRA	119	89.4	-0.40864	4	grey
11694	PAGE1	96.3333	72.3333	-0.408465	4	grey
932	ARHGAP20	41.2	30.8	-0.408216	5	grey
14135	RSPH10B	43	32.2	-0.40632	3	grey
956	ARHGDIA	99.5	74.8333	-0.406291	6	grey
5911	FLNC	76.6	57.6	-0.405156	4	grey
7457	HSPA2	78.6667	59.1667	-0.405012	5	grey
13526	RBM18	31.75	23.75	-0.404066	3	grey
9908	MORC4	83.6	63	-0.402586	3	grey
1926	C19orf71	81.1667	61.1667	-0.402412	6	grey
10923	NRIP2	56	42.2	-0.399931	5	grey
3567	COL9A1	99.6667	75.3333	-0.399201	5	grey
14682	SHC3	59.8333	45.1667	-0.39801	5	grey
9727	MFSD7	75.3333	57	-0.39626	6	grey
18397	ZEB2	79	59.8	-0.395929	5	grey
18458	ZIC1	81.1667	61.5	-0.394697	6	grey
8679	LAMA1	116	88	-0.394631	4	grey
3440	CMYA5	44	33.25	-0.393821	3	grey
13320	RAB33B	43	32.5	-0.393342	5	grey
4616	DOHH	55	41.6667	-0.392317	5	grey
6310	GDAP1L1	41.8333	31.6667	-0.390915	3	grey
836	APLNR	36	27.25	-0.389274	3	grey
11158	ONECUT3	87.1667	66.3333	-0.388912	6	grey
2327	CACNA2D1	99.8	76	-0.388565	3	grey
13162	PTP4A3	61.8	47	-0.38773	4	grey
9803	MKNK1	68.3333	52	-0.387557	4	grey
6858	GSTM5	69.1667	52.8333	-0.382286	3	grey
1399	BAIAP2	62.1667	47.5	-0.381179	6	grey
15922	SUGP2	47.1667	36	-0.38051	6	grey
2288	CA10	65.1667	50	-0.375607	6	grey
15798	STAR	50	38.3333	-0.374745	3	grey
8186	KCTD7	67.8333	52.1667	-0.372585	4	grey
8298	KIAA1671	70.2	54	-0.372446	5	grey
10349	NAA11	50.3333	38.6667	-0.371969	5	grey
4716	DTNA	71.6667	55.1667	-0.37158	5	grey
2797	CD27	63.6667	49	-0.371094	4	grey
13111	PTBP3	47.5	36.5	-0.371094	4	grey
12391	PLEKHF1	41.6667	32	-0.370643	3	grey
4075	CYP2S1	106.5	82.1667	-0.370259	4	grey
15173	SLCO6A1	49.1667	37.8333	-0.369434	5	grey
4608	DOCK2	65.5	50.5	-0.368782	5	grey
9854	MMP15	53	40.8333	-0.368306	5	grey
2199	C7orf10	57.6	44.4	-0.368208	4	grey
15739	SST	76.8333	59.3333	-0.367433	4	grey
10927	NRM	99.6	77	-0.367084	5	grey
3216	CHRNA2	57.6667	44.5	-0.366674	5	grey
4477	DLGAP4	64.75	50	-0.366494	3	grey
2998	CDYL	82.5	63.8333	-0.36504	5	grey
13820	RMND5A	50	38.6	-0.364997	3	grey
13752	RHOBTB3	72.8333	56.3333	-0.364898	4	grey
5997	FOXL2	74.3333	57.5	-0.364852	4	grey
12217	PIGO	70.8333	54.8333	-0.363527	5	grey
5304	EYA4	55.6	43	-0.363299	4	grey
10980	NTNG1	70	54.2	-0.363151	3	grey
6313	GDF1	49.4	38.2	-0.36257	2	grey
2342	CACNG8	70.2	54.4	-0.361991	3	grey
9446	MAP7D3	49.3333	38.1667	-0.361888	5	grey
5085	ENPP2	47.8333	37	-0.361867	5	grey
14928	SLC25A43	55.5	43	-0.360747	5	grey
17698	UNCX	102.333	79.5	-0.360245	4	grey
5396	FAM129C	110.833	86.1667	-0.359502	5	grey
9281	LYRM1	59.8	46.4	-0.359184	5	grey
7793	ING2	46	35.6667	-0.358192	6	grey
1592	BPGM	79.5	61.8333	-0.357459	3	grey
2593	CCDC174	71.1667	55.3333	-0.357344	4	grey
2178	C6orf165	58.3333	45.3333	-0.356792	4	grey
2286	C9orf96	90.3333	70.3333	-0.356565	5	grey
11962	PDE6B	84.6667	66	-0.354573	6	grey
1406	BANF2	54.1667	42.1667	-0.353879	5	grey
5332	FABP12	54.3333	42.3333	-0.352672	4	grey
12464	PMM1	69	53.8333	-0.352302	6	grey
12083	PFKP	43.6667	34	-0.351844	3	grey
17216	TRIM7	53.6	41.8	-0.35129	4	grey
3835	CSRNP1	129.333	101.167	-0.351282	5	grey
5405	FAM134C	40.6667	31.6667	-0.351074	4	grey
15134	SLC7A2	75.5	59	-0.350497	6	grey
13497	RB1	90	70.4	-0.349942	4	grey
18849	ZNF668	70.3333	55	-0.34915	4	grey
2367	CALM2	68.8333	53.8333	-0.348863	5	grey
1063	ARRDC2	73.5	57.5	-0.348804	6	grey
5818	FGF11	93.8333	73.5	-0.348154	2	grey
5698	FBXL3	71.3333	55.8333	-0.347923	4	grey
9494	MAT1A	114.5	89.75	-0.347923	4	grey
11401	OR51Q1	74.8	58.6	-0.346886	5	grey
12804	PRAP1	63.8333	50	-0.346239	3	grey
10139	MTF1	64.6667	50.6667	-0.345927	4	grey
3313	CLDN14	50.6667	39.6667	-0.345387	5	grey
10874	NPY	62	48.6	-0.345012	5	grey
8316	KIF12	67.25	52.75	-0.344564	3	grey
14379	SCRT1	68.8333	54	-0.344484	4	grey
8918	LMAN1	90.4	71	-0.344197	4	grey
9469	MAPKBP1	127.4	100.2	-0.343436	5	grey
12406	PLEKHM2	77	60.5	-0.342888	4	grey
13725	RGS5	78.6667	61.8333	-0.342446	5	grey
12711	PPP1R16B	74.8333	58.8333	-0.341883	5	grey
16937	TNFRSF14	41.6667	32.6667	-0.341789	5	grey
16549	TLCD2	78.8333	62	-0.341639	5	grey
1996	C1orf233	49	38.5	-0.340075	6	grey
10822	NPAP1	69.6667	54.8333	-0.339903	4	grey
8066	KBTBD3	53	41.6667	-0.33985	5	grey
8240	KIAA0355	46	36.1667	-0.338651	1	grey
3734	CREG1	98.6667	77.8333	-0.338305	5	grey
8244	KIAA0430	66	52	-0.338169	4	grey
7682	IL11	86	67.8333	-0.337908	5	grey
7909	IRX3	63.6667	50.1667	-0.337818	4	grey
4537	DNAJB12	58.4	46	-0.337802	3	grey
8687	LAMB4	49.3333	38.8333	-0.337538	3	grey
5094	ENTPD1	54.1667	42.6667	-0.337264	5	grey
9147	LRRC3B	63	49.6667	-0.337035	4	grey
11501	OR6M1	75	59.1667	-0.337035	5	grey
9361	MAGEF1	64.6667	51	-0.33665	5	grey
8064	KBTBD13	130.8	103.4	-0.336229	5	grey
857	APOBR	54.3333	42.8333	-0.33612	3	grey
18966	ZNF837	99.3333	78.5	-0.335774	5	grey
8062	KBTBD11	80.1667	63.3333	-0.335321	5	grey
7635	IGFALS	49.6667	39.1667	-0.335038	2	grey
15712	SRSF8	60.1667	47.5	-0.334761	4	grey
7828	INSL6	65	51.3333	-0.334736	4	grey
3239	CHST4	66.6667	52.6667	-0.334419	4	grey
10209	MUC6	61.8333	48.8333	-0.334419	6	grey
10619	NFATC3	51.2	40.4	-0.334419	4	grey
13428	RANBP3L	94.5	74.75	-0.334255	4	grey
11741	PAPPA	87	68.8333	-0.333588	4	grey
10907	NRARP	72.5	57.3333	-0.333424	5	grey
12896	PRM2	75.8333	60	-0.332923	3	grey
13451	RARB	104.167	82.5	-0.332829	6	grey
13942	ROCK2	76.6667	60.6667	-0.332805	4	grey
8774	LDHAL6B	86.5	68.5	-0.33227	6	grey
7108	HGC6.3	51.6667	40.8333	-0.332237	5	grey
18671	ZNF423	98	77.6667	-0.331676	6	grey
12894	PRLR	56.6667	44.8333	-0.33134	6	grey
8697	LAMTOR3	71.3333	56.5	-0.331099	4	grey
5823	FGF17	70.2	55.6	-0.331075	4	grey
18486	ZMYM6	33.1667	26.1667	-0.330752	4	grey
16972	TNNC1	47	37.1667	-0.330721	5	grey
1206	ATP10A	117.833	93.5	-0.330553	4	grey
4000	CXorf22	84.5	67	-0.33039	5	grey
228	ACTG2	76.2	60.4	-0.330362	1	grey
8590	KRTAP19-5	104.167	82.6667	-0.329953	5	grey
8848	LHX1	42	33.25	-0.328233	3	grey
2402	CANX	68.6667	54.5	-0.327981	4	grey
11745	PAQR3	68.6667	54.5	-0.327981	5	grey
8250	KIAA0825	49	38.8333	-0.327952	5	grey
13200	PTPRN2	50.6667	40.1667	-0.327757	5	grey
3675	CPM	49.2	39	-0.327687	4	grey
7062	HECTD2	64.25	51	-0.327466	3	grey
573	ALKBH2	68.8333	54.6667	-0.327102	4	grey
10712	NKX6-3	38.5	30.5	-0.326501	3	grey
6032	FRMD1	107.833	85.8333	-0.3258	4	grey
16676	TMEM14A	46.8333	37.1667	-0.325703	4	grey
14271	SAPCD2	60.4	48	-0.325457	4	grey
9185	LRRIQ3	46.6	37	-0.324962	3	grey
15662	SRD5A1	28.75	22.75	-0.324962	4	grey
7390	HRASLS2	96.2	76.6	-0.3249	5	grey
17590	UBLCP1	62.6667	49.8333	-0.324763	4	grey
10413	NAT1	55.6	44.2	-0.324479	4	grey
501	AKAP4	114.2	91	-0.324435	4	grey
785	AP1G1	48.6667	38.6667	-0.324351	2	grey
15399	SOGA1	83.5	66.5	-0.324064	3	grey
13437	RAP1GDS1	36.3333	28.8333	-0.323539	5	grey
18251	YME1L1	47.8	38	-0.323407	3	grey
12467	PMP22	53.8333	42.8333	-0.323025	4	grey
14224	S1PR1	80.5	64.1667	-0.322666	5	grey
9035	LOC81691	117.8	94	-0.322535	4	grey
3058	CEP104	56.5	45	-0.321928	4	grey
3192	CHMP5	68.1667	54.3333	-0.321928	6	grey
3653	COX8C	66	52.6	-0.321928	1	grey
7532	ICAM4	49	39	-0.321928	6	grey
9724	MFSD5	67.3333	53.6667	-0.321928	3	grey
15083	SLC4A11	96.5	77	-0.321928	6	grey
18916	ZNF766	89	71	-0.321928	4	grey
9858	MMP2	85	67.8333	-0.321229	4	grey
8496	KRBOX1	58.3333	46.5	-0.320915	6	grey
6851	GSTA5	77.6667	62	-0.320401	5	grey
19016	ZSCAN2	71.8333	57.3333	-0.320278	3	grey
9900	MOGS	71	56.6667	-0.320259	1	grey
18512	ZNF140	74.4	59.4	-0.320016	5	grey
2453	CASD1	77	61.5	-0.319618	4	grey
4519	DNAH11	49.3333	39.3333	-0.319542	3	grey
3677	CPN2	48.5	38.6667	-0.319501	2	grey
7398	HRH4	97.1667	77.6667	-0.319481	5	grey
5743	FBXW12	57.4	45.8	-0.31946	5	grey
11953	PDE3A	83.8333	67	-0.319097	4	grey
5941	FNBP1	93	74.4	-0.318096	3	grey
1936	C1QB	72.3333	57.8333	-0.317835	3	grey
8569	KRTAP10-5	69	55.1667	-0.317641	5	grey
17546	UBE2D2	27.4	21.8	-0.316857	4	grey
1516	BHLHB9	75.2	60.2	-0.316259	4	grey
5769	FCN2	92.1667	73.8333	-0.316133	5	grey
840	APOA1	96.5	77.3333	-0.315776	4	grey
16438	TGM5	103.8	83.2	-0.315747	4	grey
14991	SLC32A1	115.167	92.3333	-0.315732	6	grey
4584	DNASE2B	55.8333	44.6667	-0.315596	6	grey
17957	VPS8	65.1667	52.1667	-0.315583	5	grey
8411	KLHL15	184.4	148	-0.315329	4	grey
15590	SPIRE1	53.3333	42.6667	-0.315305	2	grey
5591	FAM71A	71.1667	57	-0.31528	5	grey
1460	BCL2L10	50	40	-0.314873	4	grey
8001	JAGN1	64.5	51.6667	-0.314605	4	grey
9863	MMP25	83.8	67.2	-0.314293	4	grey
9697	METTL9	45	36	-0.314109	3	grey
12225	PIGW	37.3333	29.8333	-0.314109	3	grey
5793	FERD3L	113.167	90.8333	-0.314052	6	grey
4895	EFNB2	71.6	57.4	-0.314001	5	grey
12330	PLA2G4E	44	35.2	-0.313935	3	grey
15693	SRPX	79.1667	63.5	-0.313703	5	grey
9691	METTL3	57	45.6667	-0.31366	6	grey
16763	TMEM222	99.6667	80	-0.313592	6	grey
7757	IL5RA	92	73.8333	-0.31355	5	grey
605	AMACR	58.4	46.8	-0.313452	5	grey
7348	HOXB9	70	56.1667	-0.312645	5	grey
11400	OR51M1	82.8333	66.5	-0.312636	5	grey
14360	SCN7A	56.3333	45.1667	-0.312523	3	grey
12842	PRF1	112.833	90.6667	-0.312454	4	grey
7715	IL1RAP	44.2	35.4	-0.312384	5	grey
14291	SBF1	94.1667	75.6667	-0.311857	4	grey
14455	SELE	94.1667	75.6667	-0.311857	4	grey
5128	EPHA5	76.1667	61.1667	-0.311837	5	grey
12582	POMT1	96.8333	77.8333	-0.31152	5	grey
11389	OR51B6	66.8333	53.6667	-0.311333	5	grey
12634	PPAPDC1A	57.8	46.4	-0.310929	4	grey
9838	MLYCD	49.6	39.8	-0.310568	5	grey
5269	EXD3	118.667	95.5	-0.31042	4	grey
5314	F13B	42.4	34	-0.31034	2	grey
11889	PCF11	76.5	61.5	-0.31034	4	grey
3729	CREB5	73.1667	58.8333	-0.309821	3	grey
9767	MID1IP1	87.8333	70.6667	-0.309799	6	grey
3238	CHST3	48.1667	38.6667	-0.309753	3	grey
15796	STAP1	78.8	63.4	-0.309328	5	grey
16272	TCF19	69	55.5	-0.309104	5	grey
12108	PGLS	63.8333	51.3333	-0.309006	5	grey
4861	EEF1D	92.4	74.4	-0.308858	3	grey
10870	NPTX2	76.8333	61.8333	-0.308858	6	grey
11231	OR13F1	81	65.2	-0.308793	4	grey
14992	SLC33A1	58.2	46.8	-0.308587	3	grey
3830	CSNK2A3	85.6667	69	-0.308122	3	grey
2842	CD79B	64	51.5	-0.308122	1	grey
8726	LBR	40.6	32.6	-0.308122	5	grey
13906	RNF220	82.2	66.2	-0.308122	4	grey
18614	ZNF319	135.5	109.25	-0.308122	4	grey
3731	CREBL2	91.8333	74	-0.307752	5	grey
12443	PLXDC1	59.4	47.8	-0.307667	4	grey
15595	SPNS3	99	79.8	-0.307573	5	grey
17247	TRMT44	77.1667	62.1667	-0.30739	6	grey
18787	ZNF581	60.6667	48.8333	-0.30738	6	grey
3708	CPZ	64.1667	51.6667	-0.307244	6	grey
7047	HDHD1	59.8333	48.1667	-0.307182	6	grey
11089	OAF	90.8	73.2	-0.307075	4	grey
16707	TMEM176A	85.6	69	-0.307012	4	grey
1036	ARMC9	65.1667	52.5	-0.306566	3	grey
18018	WBSCR28	69	55.6	-0.306553	4	grey
15809	STAT1	29.5	23.6667	-0.306246	5	grey
8576	KRTAP12-2	74.8333	60.3333	-0.306161	3	grey
17681	UNC119B	154.167	124.5	-0.306131	5	grey
10959	NT5C1A	115	92.8333	-0.305952	6	grey
17870	VAX1	92.3333	74.5	-0.305916	5	grey
7284	HMX2	58.3333	47	-0.305808	4	grey
6921	GUK1	91.6667	74	-0.30516	4	grey
4359	DERL1	67.2	54.2	-0.305103	3	grey
4468	DLEU7	105	84.8333	-0.304454	4	grey
4902	EGF	60.3333	48.6667	-0.304393	4	grey
9345	MAGEB17	126.167	102	-0.304076	4	grey
17528	UBA7	106	85.6667	-0.304062	6	grey
1163	ATAD3C	62.1667	50.1667	-0.303959	4	grey
1616	BRD2	43.8333	35.3333	-0.303278	6	grey
15350	SNTG1	75.5	61	-0.303192	3	grey
17887	VDR	44.4	35.8	-0.302987	4	grey
10600	NEURL1B	77.3333	62.5	-0.30287	3	grey
2971	CDKN2AIPNL	61.5	49.6667	-0.302819	3	grey
7996	IZUMO2	116.167	94	-0.302563	5	grey
9168	LRRC61	66.8333	54	-0.302563	3	grey
13968	RPE65	36	29	-0.302563	4	grey
18563	ZNF230	122.333	99	-0.302563	6	grey
10932	NRROS	105.667	85.5	-0.302337	5	grey
8120	KCNJ16	66	53.3333	-0.302324	2	grey
6533	GNG11	40	32.25	-0.30227	3	grey
18608	ZNF300	53.6667	43.3333	-0.30227	2	grey
880	APPL2	68.6667	55.5	-0.302218	4	grey
3761	CRMP1	84.8	68.6	-0.30189	4	grey
3711	CR2	79.3333	64.1667	-0.301865	5	grey
16059	TAAR5	58.1667	47	-0.30175	5	grey
6727	GPR83	98.8333	80	-0.3016	4	grey
894	AQP9	55.2	44.6	-0.301536	4	grey
4227	DDB2	71.5	57.8333	-0.301347	5	grey
7825	INSL3	51.1667	41.3333	-0.301334	4	grey
5662	FASTK	108.667	88	-0.301248	4	grey
8336	KIF25	87.5	70.8333	-0.301024	5	grey
18186	XG	59.6	48.2	-0.300659	3	grey
16931	TNFRSF10D	38	30.6667	-0.300509	5	grey
6800	GRIN3A	78.8	63.8	-0.300395	4	grey
10523	NDUFAF5	25.6	20.6	-0.300395	4	grey
13205	PTPRT	48	38.8	-0.300013	3	grey
9543	MCC	61.1667	49.5	-0.299858	4	grey
15324	SNIP1	60.3333	48.8333	-0.29956	5	grey
10568	NEIL1	80	64.8333	-0.299104	6	grey
12339	PLAC4	64	51.8333	-0.298991	2	grey
5125	EPHA2	70.8	57.4	-0.298015	2	grey
2820	CD40	98.1667	79.6667	-0.297883	6	grey
18673	ZNF426	90.1667	73.1667	-0.297735	4	grey
5131	EPHA8	84.8333	68.8333	-0.297622	4	grey
15186	SLITRK2	54.8	44.4	-0.297573	2	grey
1154	ASXL1	80.6	65.4	-0.297386	4	grey
1948	C1QTNF6	81.3333	66	-0.297316	4	grey
5442	FAM167A	64.3333	52.1667	-0.297297	3	grey
16301	TCTA	70.6667	57.3333	-0.296982	6	grey
17181	TRIM40	68	55.1667	-0.296882	6	grey
6119	FZD3	85.1667	69.1667	-0.296344	5	grey
15432	SOX2	64.8	52.6	-0.295855	4	grey
7753	IL4	94.75	77	-0.295798	4	grey
14254	SAMD4A	71.8333	58.3333	-0.295756	5	grey
1385	BAG3	94.3333	76.6667	-0.295685	5	grey
3331	CLDN9	48.5	39.3333	-0.295456	4	grey
8141	KCNK6	96.2	78.2	-0.295456	5	grey
9346	MAGEB18	104.333	84.8333	-0.295352	4	grey
14906	SLC25A23	77.3333	62.8333	-0.295316	4	grey
18654	ZNF394	63.8333	51.8333	-0.295287	4	grey
7022	HCN2	65.6667	53.3333	-0.295128	5	grey
11299	OR2L2	62.8	51	-0.295045	4	grey
15558	SPG11	67.5	54.8333	-0.294977	5	grey
14244	SALL3	57.6667	46.8333	-0.294525	5	grey
4388	DGKQ	118.167	96.1667	-0.294447	6	grey
17678	UMODL1	78.5	63.8333	-0.294219	4	grey
6822	GRPR	77.6667	63.1667	-0.293928	5	grey
2363	CALHM1	78.6667	64	-0.293536	4	grey
9248	LUZP6	46.8	38	-0.293536	3	grey
951	ARHGAP44	111.333	90.6667	-0.293317	5	grey
17640	UGGT1	63.3333	51.5	-0.293249	5	grey
15666	SREBF2	42.5	34.5	-0.293196	3	grey
6740	GPRC5C	73.3333	59.6667	-0.293105	6	grey
10321	MYOM1	44.3333	36	-0.293047	4	grey
8739	LCE2B	60.6667	49.3333	-0.292977	4	grey
8367	KIRREL3	46.1667	37.5	-0.292909	4	grey
11433	OR56B1	55.3333	45	-0.292355	4	grey
5474	FAM186A	54.5	44.3333	-0.291916	4	grey
5616	FAM83H	66.3333	54	-0.291889	4	grey
6213	GALNT18	78.1667	63.6667	-0.291871	5	grey
13517	RBM10	53.6	43.6	-0.291857	3	grey
617	AMFR	50	40.6667	-0.291604	3	grey
2663	CCDC88C	52.8333	43	-0.290996	4	grey
16350	TENM3	100.333	81.8333	-0.290825	6	grey
16069	TACC1	67.5	55	-0.290677	3	grey
18423	ZFP41	75.8333	61.8333	-0.290202	4	grey
12957	PRR18	103.333	84.3333	-0.290019	5	grey
17224	TRIML1	54.8333	44.6667	-0.289985	4	grey
17302	TSGA13	82.3333	67.1667	-0.289827	4	grey
13440	RAP2C	95.3333	77.8333	-0.289229	3	grey
15912	STYXL1	64.1667	52.3333	-0.289097	5	grey
2394	CAMSAP1	49.5	40.3333	-0.288978	4	grey
9615	MED22	55.2	45	-0.288936	5	grey
11228	OR13C8	108.333	88.5	-0.288774	4	grey
18592	ZNF280A	47.25	38.5	-0.288676	2	grey
8306	KIAA1841	46.8333	38.1667	-0.28839	4	grey
1974	C1orf158	43.1667	35.1667	-0.288297	5	grey
12296	PKDREJ	106.667	87.1667	-0.288266	5	grey
9228	LTB4R2	89.3333	73	-0.287733	6	grey
8710	LARP4	48.8	39.8	-0.287577	2	grey
10899	NR3C2	40.5	33	-0.287577	4	grey
1232	ATP2B4	66.5	54.3333	-0.286739	4	grey
7473	HSPBP1	80	65.4	-0.286739	4	grey
8834	LGMN	64.8333	53	-0.285859	5	grey
13975	RPH3AL	76	62.1667	-0.285695	4	grey
4939	EIF2AK4	71.4	58.4	-0.285527	4	grey
13357	RAB9B	86.3333	70.6667	-0.28523	5	grey
10323	MYOM3	53.8333	44	-0.285128	3	grey
12946	PRPS2	52	42.5	-0.284977	4	grey
6478	GLTPD1	63.1667	51.6667	-0.284934	4	grey
9891	MOBP	89.4	73.2	-0.284904	3	grey
9873	MMS19	94.8333	77.6667	-0.284775	5	grey
6622	GPC6	43.6667	35.6667	-0.284729	4	grey
13595	RCN3	66	54	-0.284729	5	grey
14655	SH3BP1	77.2	63.2	-0.284595	3	grey
611	AMDHD2	86.2	70.6	-0.284369	4	grey
12878	PRKCQ	67.2	55	-0.284345	3	grey
8134	KCNK16	53.1667	43.5	-0.2836	2	grey
14201	RYR2	63.5	52	-0.283307	5	grey
14849	SLC1A1	54.1667	44.3333	-0.283225	5	grey
8360	KIR2DL3	112.167	92	-0.283146	4	grey
6393	GIMAP8	83.2	68.2	-0.283048	5	grey
9905	MORC1	77.6	63.6	-0.282995	4	grey
8359	KIR2DL1	108.5	89	-0.282934	6	grey
15601	SPON1	96.3333	79	-0.282934	5	grey
9103	LRP2	117	96	-0.28273	4	grey
6753	GPX1	73	59.8333	-0.282663	6	grey
7809	INPP1	83.3333	68.3333	-0.282554	4	grey
2599	CCDC180	78.6667	64.5	-0.282481	4	grey
9735	MGAT3	72.2	59.2	-0.28208	3	grey
14114	RRNAD1	98.5	80.8333	-0.282008	4	grey
9227	LTB4R	65.6667	53.8333	-0.281912	4	grey
1743	C11orf53	85.8	70.4	-0.281771	4	grey
5915	FLRT2	87.3333	71.6667	-0.281664	5	grey
15774	ST6GALNAC5	77	63.1667	-0.28165	4	grey
14355	SCN3A	113.667	93.3333	-0.281607	5	grey
17616	UBXN7	22.5	18.3333	-0.28157	4	grey
14080	RPS6KA2	48.8333	40	-0.281487	3	grey
3508	COA1	62.2	51	-0.281413	4	grey
1166	ATCAY	67.6667	55.5	-0.281359	2	grey
10862	NPR2	79.2	65	-0.281136	5	grey
5858	FHL3	69.6667	57.1667	-0.280837	5	grey
1069	ARSD	35.75	29.25	-0.280809	3	grey
6597	GP1BB	75.3333	61.8333	-0.280783	4	grey
635	AMT	83.8333	68.8333	-0.280715	3	grey
15150	SLC9A3R1	100.8	82.8	-0.280715	3	grey
4456	DISP2	48.8	40	-0.280522	4	grey
1578	BNIP3L	60.3333	49.5	-0.280388	5	grey
11012	NUDT18	89.6	73.6	-0.280335	5	grey
16252	TCEAL2	85.8333	70.5	-0.280306	5	grey
12069	PF4	38.6667	31.6667	-0.280108	4	grey
18021	WDFY3	67	55	-0.280108	5	grey
4462	DKK4	127.5	104.833	-0.279974	6	grey
11506	OR6S1	79.3333	65.1667	-0.279894	6	grey
4812	EBF2	74.6667	61.3333	-0.279654	6	grey
16951	TNFSF12	74.6667	61.3333	-0.279654	6	grey
8393	KLF8	34	27.8333	-0.279617	5	grey
12332	PLA2G5	60.5	49.6667	-0.279549	5	grey
11849	PCDHB1	57.6667	47.3333	-0.279523	4	grey
5392	FAM127B	49.1667	40.3333	-0.279423	6	grey
5969	FOXB2	87.6	72	-0.27941	5	grey
6040	FRMPD1	128.833	106	-0.27905	5	grey
8525	KRT33A	77.6667	63.8333	-0.279017	4	grey
18366	ZCCHC7	54.5	44.75	-0.278716	3	grey
477	AIP	80.6667	66.3333	-0.278426	4	grey
16559	TLL1	80.6667	66.3333	-0.278426	4	grey
185	ACOT6	70.8	58.2	-0.278387	3	grey
13572	RBP4	58.8333	48.3333	-0.278387	5	grey
484	AK3	77.8333	64	-0.278366	3	grey
8518	KRT25	77.8333	64	-0.278366	3	grey
7932	ITCH	59.8333	49.1667	-0.278133	5	grey
16556	TLE6	89.3333	73.5	-0.278018	3	grey
14623	SGK223	116.6	96	-0.277831	4	grey
15369	SNX21	69.8	57.4	-0.277781	4	grey
4986	ELAC2	58.4	48	-0.277681	3	grey
11391	OR51E1	58.4	48	-0.277681	4	grey
7770	ILF3	66.4	54.6	-0.277664	4	grey
10936	NRXN1	124.667	102.667	-0.27765	6	grey
16542	TJP3	72.3333	59.5	-0.277534	6	grey
7945	ITGA7	73.3333	60.3333	-0.277338	6	grey
17499	TXNRD1	64.2	52.8	-0.277266	5	grey
10235	MYADM	74.3333	61.1667	-0.277147	4	grey
18829	ZNF630	78.1667	64.3333	-0.277074	6	grey
6595	GOT2	58.1667	47.8333	-0.276918	5	grey
4614	DOCK8	79.1667	65.1667	-0.276898	2	grey
5250	ETV6	97.3333	80.1667	-0.276793	5	grey
2260	C9orf169	83.5	68.75	-0.276758	3	grey
9868	MMP7	84	69.1667	-0.276677	5	grey
2880	CDC42BPG	79.3333	65.3333	-0.276265	6	grey
14190	RWDD4	49.25	40.5	-0.276012	3	grey
16310	TDG	66.5	54.75	-0.275916	2	grey
12419	PLIN4	96.6667	79.6667	-0.275894	4	grey
1128	ASIC5	105.333	86.8333	-0.275753	3	grey
1669	BTD	37.3333	30.6667	-0.275634	4	grey
18076	WDR75	72.6	59.8	-0.275634	3	grey
18998	ZNRF2	72.6	59.8	-0.275634	3	grey
4654	DPP7	88.1667	72.6667	-0.275493	5	grey
7586	IFNA14	57.5	47.3333	-0.275418	3	grey
13915	RNF34	93	76.6667	-0.275365	5	grey
18379	ZDHHC16	65.8	54.2	-0.27518	5	grey
17988	VWA5B2	71	58.5	-0.275107	4	grey
9762	MICB	52	42.8	-0.275061	5	grey
11950	PDE1B	47.4	39	-0.275007	4	grey
16172	TBC1D10B	60.5	49.8333	-0.274812	6	grey
18185	XDH	100	82.5	-0.274507	6	grey
15388	SOBP	49.8	41	-0.274439	5	grey
16442	TGS1	109.667	90.5	-0.274377	5	grey
9807	MKRN3	69.3333	57.1667	-0.274016	5	grey
6217	GALNT5	118.667	98	-0.273521	5	grey
12329	PLA2G4D	40.5	33.3333	-0.273501	4	grey
15458	SPACA4	68.5	56.5	-0.273451	4	grey
7364	HOXD4	73.3333	60.5	-0.273423	1	grey
5679	FBLN5	48.25	39.75	-0.273324	3	grey
8982	LOC100505549	70.5	58.1667	-0.273159	3	grey
7648	IGFLR1	53.1667	43.8333	-0.272834	4	grey
3308	CLCNKB	84.1667	69.5	-0.272666	4	grey
2588	CCDC17	74.5	61.5	-0.27262	4	grey
15450	SP5	145.167	120	-0.272607	4	grey
18066	WDR62	85.1667	70.3333	-0.272553	5	grey
2984	CDRT15	73.4	60.6	-0.272372	5	grey
6050	FSBP	57.2	47.2	-0.271986	4	grey
12402	PLEKHH2	44.4	36.6	-0.27196	3	grey
1118	ASF1A	64	52.8333	-0.27194	6	grey
13319	RAB33A	65	53.6667	-0.271805	6	grey
16933	TNFRSF11B	93.1667	77	-0.271742	4	grey
11464	OR5K3	37.8333	31.1667	-0.271729	2	grey
9525	MBNL1	66	54.5	-0.271673	4	grey
16945	TNFRSF4	83.5	69	-0.271596	4	grey
663	ANGPTL4	67	55.3333	-0.271546	5	grey
2642	CCDC70	87.6	72.4	-0.271527	3	grey
2902	CDH1	83	68.6	-0.271302	3	grey
5472	FAM184B	57.3333	47.3333	-0.271302	5	grey
7680	IL10RA	83	68.6	-0.271302	3	grey
18196	XKR9	82.6667	68.3333	-0.271104	5	grey
3717	CRB1	108	89.3333	-0.270998	6	grey
18861	ZNF682	35.5	29.25	-0.270961	3	grey
6645	GPR108	78.8333	65.1667	-0.270887	6	grey
12928	PROZ	42.8333	35.3333	-0.270735	4	grey
16715	TMEM180	72.8	60.2	-0.270089	5	grey
1294	ATPIF1	55.6667	46	-0.26984	5	grey
7831	INSR	87	72	-0.269607	5	grey
8200	KDM4A	51.8333	42.8333	-0.26942	5	grey
5731	FBXO44	94	77.8333	-0.269122	5	grey
4714	DTHD1	97	80.3333	-0.268935	5	grey
6688	GPR176	49	40.5	-0.268817	4	grey
16140	TAS2R14	50	41.3333	-0.268703	4	grey
17159	TRIM2	82.6	68.4	-0.268567	3	grey
6382	GID8	61.8333	51.1667	-0.268402	5	grey
16002	SYN2	53	43.8333	-0.268388	2	grey
2719	CCNDBP1	47.1667	39	-0.268035	4	grey
10285	MYLIP	56.8	47	-0.268035	5	grey
6002	FOXN4	66.8333	55.3333	-0.268006	5	grey
7965	ITGBL1	60	49.6667	-0.267772	4	grey
12782	PRAF2	75.8	62.8	-0.26755	4	grey
1954	C1R	72	59.6667	-0.266992	6	grey
6505	GMPR	123.5	102.5	-0.266515	5	grey
10453	NCBP2	40.5	33.5	-0.266515	6	grey
14248	SAMD11	82	68	-0.266515	5	grey
1297	ATRIP	69.1667	57.3333	-0.266465	4	grey
3234	CHST13	85.6	71	-0.26637	1	grey
7987	ITPRIPL2	89	73.8333	-0.266244	4	grey
18685	ZNF440	72.6	60.2	-0.266174	4	grey
13032	PSD3	65.3333	54.1667	-0.265937	6	grey
16351	TENM4	66.3333	55	-0.265894	2	grey
5738	FBXO7	67.3333	55.8333	-0.265852	4	grey
3831	CSNK2B	52.5	43.5	-0.265734	4	grey
9359	MAGEE1	52.5	43.5	-0.265734	5	grey
377	ADRB3	74.3333	61.6667	-0.26559	5	grey
9977	MRO	55.5	46	-0.26559	5	grey
16877	TMIE	58.5	48.5	-0.265461	5	grey
10159	MTMR1	52.6	43.6	-0.265189	4	grey
17548	UBE2D4	72.5	60.1667	-0.264999	5	grey
6687	GPR174	62.2	51.6	-0.264862	4	grey
1737	C11orf40	79.5	66	-0.264828	5	grey
8118	KCNJ14	110.333	91.6667	-0.264763	5	grey
2322	CACNA1F	136.2	113.2	-0.264718	4	grey
17332	TSPAN6	71.8	59.6	-0.264621	3	grey
18836	ZNF648	59.6667	49.5	-0.264621	3	grey
4783	DYNLT1	72.6667	60.3333	-0.264341	4	grey
1287	ATP8B3	40.8333	33.8333	-0.264184	5	grey
5696	FBXL20	66.8333	55.5	-0.263744	4	grey
17443	TUBB2A	66.8333	55.5	-0.263744	4	grey
291	ADAMTS14	71.8333	59.6667	-0.263695	5	grey
9383	MAMLD1	110.833	92.1667	-0.263464	6	grey
754	ANO8	51.8	43	-0.263034	5	grey
2755	CCSER1	60.5	50.25	-0.263034	3	grey
9145	LRRC38	31	25.6667	-0.263034	4	grey
1993	C1orf227	90.1667	75	-0.262507	4	grey
15758	ST18	82.1667	68.3333	-0.262456	3	grey
19021	ZSCAN25	72.1667	60	-0.262377	3	grey
4956	EIF3G	66.1667	55	-0.262319	3	grey
3529	COL12A1	77.2	64.2	-0.262297	4	grey
2629	CCDC6	62.1667	51.6667	-0.262273	5	grey
6928	GYLTL1B	109.333	91	-0.262163	4	grey
7429	HSD17B6	112.2	93.4	-0.262015	4	grey
15608	SPPL2B	85.3333	71	-0.261921	5	grey
11266	OR2A12	41.1667	34.1667	-0.261894	5	grey
1896	C18orf32	49.6	41.2	-0.261894	4	grey
9188	LRRK2	77.3333	64.3333	-0.261807	5	grey
14827	SLC16A4	65.3333	54.3333	-0.261585	5	grey
5308	EZR	64.3333	53.5	-0.261563	6	grey
16114	TANC2	63	52.4	-0.261232	4	grey
2371	CALML5	51.3333	42.6667	-0.261198	5	grey
8133	KCNK15	120.833	100.667	-0.261062	4	grey
7908	IRX2	71.5	59.5	-0.261046	6	grey
6054	FSCN3	70.5	58.6667	-0.261018	6	grey
12564	POLR3C	46.3333	38.5	-0.261004	4	grey
11334	OR4A16	66.5	55.3333	-0.260899	5	grey
7885	IRAK3	43.3333	36	-0.260867	4	grey
790	AP1S2	43.8	36.4	-0.26046	4	grey
11753	PARD3B	54.5	45.3333	-0.260437	2	grey
11086	NYAP2	90.8333	75.6667	-0.260418	5	grey
15933	SULT1C4	52.5	43.6667	-0.26034	4	grey
15226	SMARCD3	59.6	49.6	-0.26018	4	grey
8405	KLHL1	31.3333	26	-0.260063	4	grey
1947	C1QTNF5	92	76.6667	-0.259935	5	grey
18666	ZNF416	74.8333	62.3333	-0.259867	5	grey
8753	LCMT2	70.6	58.8	-0.259814	3	grey
10865	NPRL3	72.8333	60.6667	-0.259781	5	grey
17411	TTK	101.167	84.3333	-0.259743	4	grey
16617	TMED10	64.6	53.8	-0.25952	4	grey
9293	LYZ	64.8333	54	-0.259387	4	grey
4920	EHD4	104.8	87.4	-0.259221	5	grey
14371	SCP2	58.6	48.8	-0.259167	4	grey
17965	VSIG10L	83.1667	69.3333	-0.25904	4	grey
5690	FBXL15	70.5	58.75	-0.259005	3	grey
2583	CCDC166	96.4	80.4	-0.258893	3	grey
4123	DACT3	81.8	68.2	-0.258859	4	grey
4698	DSCR4	44.6667	37.1667	-0.258828	3	grey
13794	RINT1	55.8333	46.5	-0.25881	3	grey
2410	CAPN13	72.1667	60.1667	-0.258441	5	grey
17973	VSTM2L	47.8333	39.8333	-0.258119	5	grey
11578	OSBPL5	86.5	72.1667	-0.258096	4	grey
2562	CCDC138	84.6667	70.6667	-0.257432	5	grey
8674	LAG3	81	67.6	-0.257415	3	grey
18326	ZBTB8A	66.3333	55.3333	-0.257332	5	grey
10382	NAGPA	38.2	31.8	-0.257158	4	grey
11670	PABPC3	113.333	94.6667	-0.257158	3	grey
17071	TPP2	31.6667	26.3333	-0.257158	4	grey
16045	SYT7	79.6667	66.5	-0.257085	4	grey
5051	EML5	95	79.3333	-0.257036	5	grey
7724	IL20RB	116.5	97.3333	-0.256908	4	grey
14342	SCIN	45.6	38	-0.256856	3	grey
4792	DYX1C1	83.8333	70	-0.256812	4	grey
3276	CITED4	77.8333	65	-0.25634	3	grey
9056	LPCAT1	139.333	116.5	-0.256197	5	grey
7970	ITIH6	96.3333	80.5	-0.256134	2	grey
3368	CLIC2	79	66	-0.255839	5	grey
11742	PAPPA2	85.1667	71.1667	-0.255797	5	grey
12482	PNMA2	71.8333	60	-0.25579	3	grey
10791	NONO	69.8333	58.3333	-0.255586	3	grey
15656	SRA1	37.5	31.25	-0.255559	3	grey
7138	HINT1	48.3333	40.3333	-0.255257	3	grey
12517	POGK	60.6667	50.6667	-0.255257	4	grey
13757	RHOH	85.3333	71.3333	-0.255257	3	grey
2330	CACNA2D4	52.5	43.8333	-0.254967	2	grey
8175	KCTD16	91.6	76.6	-0.254956	4	grey
5056	EMR1	126.4	105.8	-0.254454	4	grey
1538	BLCAP	120.667	101	-0.254365	5	grey
18814	ZNF614	108.333	90.6667	-0.254264	4	grey
8788	LECT2	67.2	56.2	-0.253757	5	grey
13247	PXN	92	77	-0.253757	5	grey
15596	SPO11	39.3333	32.8333	-0.253527	4	grey
5218	ESM1	58	48.5	-0.253286	6	grey
9856	MMP17	71.5	59.8333	-0.253119	2	grey
13102	PSPN	104.667	87.6667	-0.253057	4	grey
18845	ZNF664	51.8333	43.3333	-0.253057	5	grey
12277	PITPNM2	79.8333	66.8333	-0.252956	5	grey
16148	TAS2R39	41.5	34.6667	-0.252886	3	grey
9342	MAGEB1	87.1667	73	-0.252708	3	grey
13448	RAPH1	104.833	87.8333	-0.252621	5	grey
7903	IRGQ	62.3333	52.1667	-0.252443	4	grey
9312	MACROD2	80	67	-0.252387	4	grey
8530	KRT37	43.6667	36.5	-0.252308	4	grey
14631	SGPP2	74.8333	62.6667	-0.252294	4	grey
13240	PWWP2B	65.5	54.8333	-0.252228	6	grey
12220	PIGR	91.5	76.6667	-0.252158	3	grey
9102	LRP1B	67.6	56.6	-0.25214	4	grey
13711	RGS11	64.5	54	-0.252063	5	grey
16808	TMEM37	86.3333	72.3333	-0.252063	4	grey
5001	ELK4	90.5	75.8333	-0.252039	5	grey
3436	CMTM7	46.8333	39.1667	-0.252018	5	grey
13010	PRSS50	85.3333	71.5	-0.251937	5	grey
4180	DCAF8	128	107.333	-0.251894	6	grey
11155	OMP	80.1667	67.1667	-0.251821	5	grey
3412	CLU	84.3333	70.6667	-0.251807	5	grey
9307	MAB21L2	88.5	74.1667	-0.251795	5	grey
17070	TPP1	50	41.8333	-0.251763	3	grey
8126	KCNJ6	83.3333	69.8333	-0.251675	5	grey
11679	PACSIN1	69.8333	58.5	-0.251539	5	grey
15918	SUCO	54	45.2	-0.251539	4	grey
3492	CNTFR	56.3333	47.1667	-0.251339	4	grey
7383	HPS6	56.3333	47.1667	-0.251339	4	grey
9991	MRPL15	56.3333	47.1667	-0.251339	5	grey
15135	SLC7A3	67.8	56.8	-0.251339	4	grey
3625	CORO7-PAM16	80.3333	67.3333	-0.251257	1	grey
6768	GRAP2	67.8333	56.8333	-0.251206	5	grey
18131	WNK4	91.8333	77	-0.251169	4	grey
9276	LYPD6B	59.5	49.8333	-0.25116	4	grey
13006	PRSS42	86.6667	72.6667	-0.251016	5	grey
11264	OR1S2	77.3333	64.8333	-0.250808	5	grey
13904	RNF217	74.2	62.2	-0.250808	4	grey
10567	NEGR1	105.6	88.6	-0.250637	3	grey
17475	TWF2	68	57	-0.250543	5	grey
14618	SGIP1	29.3333	24.5	-0.250407	5	grey
4335	DEGS2	53	44.4	-0.250267	3	grey
11588	OSGIN1	70.1667	58.8333	-0.250252	4	grey
1300	ATRX	69.4	58.2	-0.249978	5	grey
2313	CABS1	57.6667	48.3333	-0.249978	6	grey
15121	SLC6A20	117.2	98.4	-0.249912	4	grey
18424	ZFP42	74.5	62.5	-0.24972	3	grey
17715	UPRT	42	35.1667	-0.249676	2	grey
13419	RAMP1	97.6667	82	-0.249451	3	grey
9548	MCF2	132.6	111.4	-0.249278	5	grey
12495	PNPLA2	53.6667	45	-0.249028	4	grey
16159	TAS2R8	53.6667	45	-0.249028	4	grey
16302	TCTE1	70.5	59.1667	-0.248979	4	grey
15525	SPATA8	60	50.3333	-0.248913	5	grey
8786	LEAP2	89.5	75.1667	-0.248758	5	grey
17058	TPGS1	68.5	57.5	-0.248576	4	grey
6810	GRM1	98	82.3333	-0.248535	5	grey
9497	MATK	58	48.6667	-0.248437	5	grey
7573	IFIT1B	70.6667	59.3333	-0.248347	6	grey
2089	C2orf82	83.3333	70	-0.248284	5	grey
11368	OR4K17	60.1667	50.5	-0.248173	4	grey
59	ABCA2	56	47	-0.247928	3	grey
13236	PVRL4	59.1667	49.6667	-0.247928	4	grey
16860	TMEM87A	46.5	39	-0.247928	4	grey
3903	CTH	96.1667	80.8333	-0.247773	2	grey
17099	TRAF3	80.3333	67.5	-0.247743	4	grey
11630	OXCT1	89	74.8	-0.247727	4	grey
13625	REG1B	58.1667	48.8333	-0.247674	6	grey
718	ANKRD35	114.167	96	-0.247667	4	grey
5677	FBLN1	51.8333	43.5	-0.247643	4	grey
11662	P4HB	85.6667	72	-0.247581	3	grey
18105	WFDC2	97.3333	81.8333	-0.247469	4	grey
904	AREG	68.8333	57.8333	-0.247282	3	grey
17389	TTC32	59.3333	49.8333	-0.24718	3	grey
6215	GALNT3	89	74.8333	-0.247093	4	grey
8646	KRTAP9-6	49.8333	41.8333	-0.247041	4	grey
13784	RIMKLB	56.2	47.2	-0.246982	4	grey
18325	ZBTB7C	91.1667	76.6667	-0.24695	5	grey
10161	MTMR11	84.8333	71.3333	-0.246877	5	grey
14872	SLC22A24	40.3333	33.8333	-0.246837	6	grey
4034	CYBB	66.8333	56.1667	-0.24682	6	grey
10708	NKX3-1	93.3333	78.5	-0.246813	5	grey
14225	S1PR2	77.5	65.1667	-0.246588	5	grey
18732	ZNF516	62.6667	52.6667	-0.246512	5	grey
12302	PKLR	39.3333	33	-0.246438	4	grey
16819	TMEM45A	47.8333	40.1667	-0.24639	4	grey
1615	BRD1	56.3333	47.3333	-0.246356	6	grey
16185	TBC1D22B	88.2	74.2	-0.246311	4	grey
5050	EML4	53.8	45.2	-0.246283	3	grey
1485	BDKRB1	50	42	-0.246161	5	grey
5840	FGFBP3	67	56.3333	-0.246161	4	grey
6967	HADHB	50	42	-0.246161	4	grey
16176	TBC1D14	67	56.3333	-0.246161	6	grey
16966	TNK2	63.8333	53.6667	-0.246074	4	grey
2776	CD164L2	38.3333	32.1667	-0.246018	4	grey
2507	CBX1	75.6	63.6	-0.24581	4	grey
11244	OR1D5	42.6667	35.8333	-0.24552	4	grey
13246	PXMP4	102.333	86.1667	-0.245457	6	grey
11164	OPHN1	44.8333	37.6667	-0.245307	4	grey
13322	RAB35	50.1667	42.1667	-0.245287	5	grey
4309	DEFB110	55.5	46.6667	-0.24527	5	grey
11198	OR10H5	92.4	77.8	-0.245227	3	grey
15050	SLC39A3	84.3333	71	-0.245112	4	grey
16787	TMEM249	96.1667	81	-0.244838	5	grey
4928	EID2B	68.2	57.4	-0.244804	4	grey
14478	SEMA4G	103.667	87.3333	-0.244772	3	grey
10200	MUC15	64.1667	54	-0.244703	5	grey
5975	FOXD4	64.4	54.2	-0.244622	4	grey
4973	EIF4EBP3	97.3333	82	-0.244569	5	grey
15967	SUSD4	65.3333	55	-0.244307	4	grey
15059	SLC40A1	52.5	44.1667	-0.24428	4	grey
7886	IRAK4	72.8333	61.3333	-0.244268	5	grey
3608	COQ10A	96.6	81.4	-0.244237	4	grey
8032	JUN	97.5	82.1667	-0.244118	5	grey
8513	KRT2	71.8333	60.5	-0.244012	4	grey
14741	SIN3A	44	37	-0.243926	2	grey
5895	FKRP	68.6667	57.8333	-0.243835	4	grey
12380	PLEKHA1	53.6667	45.1667	-0.24381	4	grey
176	ACN9	55.6	46.8	-0.243791	3	grey
2409	CAPN12	43	36.1667	-0.243494	6	grey
12257	PINLYP	42.8	36	-0.243406	2	grey
9399	MANSC1	64.5	54.3333	-0.243346	5	grey
17041	TP53INP2	74.1667	62.5	-0.243336	3	grey
5000	ELK3	61.3333	51.6667	-0.243114	5	grey
12646	PPCS	30.1667	25.3333	-0.243114	5	grey
2598	CCDC179	75.3333	63.5	-0.243014	4	grey
17961	VRK3	77.5	65.3333	-0.242959	5	grey
14398	SDCCAG3	53.2	44.8	-0.242945	2	grey
10679	NIPAL3	56	47.1667	-0.242927	4	grey
18795	ZNF587B	70	59	-0.242857	5	grey
2938	CDK14	62.5	52.6667	-0.24273	5	grey
16125	TAPT1	38.8333	32.6667	-0.242655	4	grey
12253	PIM3	27	22.6667	-0.24257	4	grey
12325	PLA2G3	55	46.3333	-0.24257	4	grey
2264	C9orf173	44.25	37.25	-0.242458	2	grey
3338	CLEC14A	61.5	51.8333	-0.242408	5	grey
2743	CCR3	128.333	108.333	-0.242361	6	grey
6853	GSTK1	51.8333	43.6667	-0.24225	5	grey
1099	ASB16	95	80.1667	-0.242147	4	grey
6693	GPR183	37.8333	31.8333	-0.242134	3	grey
8750	LCK	44.3333	37.3333	-0.241973	5	grey
9264	LYAR	94	79.3333	-0.241929	5	grey
5565	FAM47A	53	44.6667	-0.241818	4	grey
12547	POLR2A	90.8333	76.6667	-0.241722	4	grey
18327	ZBTB8B	95.1667	80.3333	-0.24169	4	grey
14898	SLC25A16	39	32.8333	-0.241555	3	grey
14962	SLC29A3	41.1667	34.6667	-0.241527	5	grey
15583	SPINK7	52	43.8333	-0.241421	4	grey
13919	RNF40	60.6667	51.1667	-0.241363	3	grey
13447	RAPGEFL1	62.8333	53	-0.241351	3	grey
7119	HHIPL2	65	54.8333	-0.241339	4	grey
12719	PPP1R26	101.25	85.5	-0.241329	4	grey
824	APCS	96.4	81.4	-0.241277	3	grey
12492	PNOC	79.1667	66.8333	-0.241008	1	grey
2066	C2orf40	59.6667	50.3333	-0.241008	4	grey
3081	CEP76	77	65	-0.241008	6	grey
9450	MAPK11	107.333	90.6667	-0.241008	5	grey
13411	RALGAPA1	64	54	-0.241008	5	grey
1033	ARMC6	134.5	113.667	-0.240847	5	grey
2470	CASQ1	78.1667	66	-0.240732	3	grey
8583	KRTAP15-1	67.3333	56.8333	-0.240688	5	grey
3571	COLEC10	65.1667	55	-0.240678	4	grey
3911	CTNNB1	94.5	79.8333	-0.24055	3	grey
12528	POLDIP3	45.6667	38.5	-0.24054	4	grey
12568	POLR3G	52.4	44.2	-0.240517	4	grey
8345	KIF3C	90.2	76.2	-0.240433	4	grey
7051	HDX	59.8333	50.5	-0.24029	3	grey
6152	GABRA5	59	49.8	-0.240134	4	grey
18809	ZNF608	79.5	67.1667	-0.239922	1	grey
714	ANKRD33B	64.3333	54.3333	-0.23967	4	grey
8431	KLHL36	38.2	32.2	-0.23967	4	grey
16866	TMEM8B	74.8	63.2	-0.239625	3	grey
8938	LMOD1	98.1667	83	-0.239466	4	grey
11797	PAX7	55.6667	47	-0.239466	5	grey
16243	TBXA2R	44.8	37.8	-0.239291	2	grey
15623	SPRR2G	61.1667	51.6667	-0.239251	4	grey
6550	GNPAT	73.1667	61.8333	-0.239241	6	grey
1481	BCR	59	49.8333	-0.239188	4	grey
18122	WIPI1	92.8333	78.5	-0.239146	5	grey
5933	FMO4	72.4	61.2	-0.238865	3	grey
180	ACOT11	119.6	101.2	-0.238835	5	grey
344	ADH6	55.4	46.8	-0.238685	4	grey
1283	ATP8A1	46	38.8333	-0.238685	5	grey
16155	TAS2R5	64.6667	54.6667	-0.238348	4	grey
1727	C10orf91	151.167	128	-0.238281	3	grey
2618	CCDC41	54.2	45.8	-0.23816	4	grey
18900	ZNF732	70	59.2	-0.238056	5	grey
18720	ZNF500	99.8333	84.5	-0.237976	4	grey
17855	VANGL1	56	47.3333	-0.237943	4	grey
5590	FAM69C	55.6	47	-0.237768	2	grey
12726	PPP1R3B	78	66	-0.237692	5	grey
16506	TIGD3	49.5	41.8333	-0.237549	1	grey
9906	MORC2	77	65.1667	-0.23737	5	grey
4603	DOC2A	52.8333	44.6667	-0.237358	3	grey
6226	GALR2	83.4	70.6	-0.237283	2	grey
7413	HS6ST3	85.8333	72.6667	-0.237237	4	grey
9164	LRRC57	56.1667	47.5	-0.237189	4	grey
5321	F5	70.5	59.6667	-0.237039	3	grey
13296	RAB13	76	64.3333	-0.237039	3	grey
16726	TMEM187	65	55	-0.237039	3	grey
4491	DMAP1	71.6667	60.6667	-0.236803	3	grey
15124	SLC6A5	174.167	147.667	-0.236647	4	grey
15377	SNX31	72.8333	61.6667	-0.236574	4	grey
7410	HS3ST6	85	72	-0.23644	3	grey
10165	MTMR3	44	37.2	-0.236352	4	grey
6908	GUCA1A	118.167	100.167	-0.236247	4	grey
4380	DGKA	57.5	48.6667	-0.236159	4	grey
4622	DOK6	52	44	-0.236067	4	grey
8404	KLHDC9	132.667	112.5	-0.235947	4	grey
5059	EMX1	79.6667	67.5	-0.235869	3	grey
3219	CHRNA5	65.3333	55.3333	-0.235745	5	grey
9108	LRP5L	65.3333	55.3333	-0.235745	6	grey
6220	GALNT8	76	64.4	-0.235568	4	grey
15714	SRXN1	51	43.1667	-0.235554	5	grey
6492	GM2A	69.8333	59.1667	-0.235464	5	grey
1486	BDKRB2	48.8333	41.3333	-0.235317	4	grey
1336	AZI1	55.5	47	-0.235216	4	grey
1220	ATP1A3	77.6667	65.8333	-0.235185	5	grey
9454	MAPK15	78.8333	66.8333	-0.234997	5	grey
14113	RRN3	31.1667	26.3333	-0.234905	5	grey
6275	GBP4	76.6667	65	-0.23483	5	grey
13670	RFPL2	92.2	78.2	-0.23483	3	grey
18537	ZNF195	65.6	55.6	-0.23472	4	grey
8093	KCNE1L	67.8333	57.5	-0.234671	6	grey
6319	GDF5	85.6667	72.6667	-0.234465	3	grey
9539	MC4R	47	39.8	-0.234465	5	grey
17117	TRAPPC10	49	41.5	-0.234465	4	grey
17541	UBD	53.5	45.3333	-0.234206	3	grey
11687	PAEP	88	74.6667	-0.234147	2	grey
300	ADAMTS4	78	66.1667	-0.234107	5	grey
1433	BBS7	74.6667	63.3333	-0.234091	4	grey
12806	PRB2	102.5	87	-0.234055	4	grey
3845	CST3	64.6667	54.8333	-0.234035	5	grey
14737	SIL1	65.8	55.8	-0.233957	4	grey
56	ABCA10	83.6667	71	-0.233797	5	grey
16404	TFEB	94.8333	80.5	-0.233727	4	grey
8362	KIR3DL1	84.6	71.8	-0.233672	5	grey
5829	FGF22	102.667	87.1667	-0.233647	1	grey
12864	PRKAG2	67	56.8333	-0.233633	5	grey
10765	NNAT	63.6667	54	-0.233591	4	grey
17275	TRPM8	78.1667	66.3333	-0.233572	5	grey
13217	PTX4	79.3333	67.3333	-0.233409	4	grey
14539	SERPINE1	83.8333	71.1667	-0.233299	5	grey
3554	COL4A5	81.6667	69.3333	-0.233097	6	grey
5712	FBXO22	67.1667	57	-0.233014	4	grey
2074	C2orf53	44.6	37.8	-0.232977	4	grey
18346	ZC3H7B	67.4	57.2	-0.232977	4	grey
16836	TMEM59	101.833	86.5	-0.232953	2	grey
12869	PRKAR2B	63.8333	54.1667	-0.232939	5	grey
6830	GSC2	61.6667	52.3333	-0.232661	3	grey
14714	SIAE	61.6667	52.3333	-0.232661	4	grey
12356	PLCD1	58.3333	49.5	-0.232559	4	grey
16801	TMEM261	60.8	51.6	-0.232544	3	grey
6621	GPC5	86.3333	73.3333	-0.232523	5	grey
17702	UPB1	79.6667	67.6667	-0.232363	4	grey
10152	MTHFR	92	78.1667	-0.232338	4	grey
11583	OSCAR	64	54.3333	-0.232291	4	grey
16716	TMEM181	89.2	75.8	-0.232021	3	grey
10084	MSC	109	92.6667	-0.231896	4	grey
2162	C5orf55	75.3333	64	-0.231873	5	grey
8164	KCNU1	93.3333	79.3333	-0.231769	6	grey
16567	TLR4	47.3333	40.1667	-0.231542	3	grey
12489	PNMT	100.167	85.1667	-0.231532	5	grey
4998	ELFN2	115	97.8333	-0.231055	4	grey
11531	OR8G1	106	90.1667	-0.231032	5	grey
1523	BICD1	82.8	70.4	-0.231026	3	grey
11182	OR10A5	68.8333	58.5	-0.231026	5	grey
13649	REST	116.167	98.8333	-0.230969	1	grey
2791	CD22	84.6667	72	-0.230837	5	grey
1428	BBS10	75.6667	64.3333	-0.23078	3	grey
17271	TRPM4	114	97	-0.23078	4	grey
14181	RUNX3	177.6	151.2	-0.230764	4	grey
5725	FBXO39	62.1667	52.8333	-0.230664	5	grey
14164	RTN4R	100.667	85.6667	-0.230298	5	grey
16087	TAF1A	49.8333	42.3333	-0.230298	4	grey
14202	RYR3	65.6667	55.8333	-0.230228	5	grey
2159	C5orf51	61.1667	52	-0.230149	4	grey
10909	NRBF2	40.8333	34.6667	-0.230077	4	grey
3044	CENPF	68.2	58	-0.230057	4	grey
6360	GGCT	77.1667	65.6667	-0.229588	2	grey
8510	KRT17	44.3333	37.6667	-0.229482	4	grey
16089	TAF1C	85.1667	72.5	-0.229386	4	grey
8130	KCNK10	80.6667	68.6667	-0.229279	5	grey
1823	C15orf39	76.1667	64.8333	-0.22916	5	grey
860	APOC3	106.833	91	-0.229097	4	grey
3925	CTSB	77.3333	65.8333	-0.229059	5	grey
1459	BCL2L1	95.5	81.3333	-0.229052	2	grey
3202	CHPF2	64.4	54.8	-0.229026	5	grey
18321	ZBTB5	78.5	66.8333	-0.22896	4	grey
7481	HTN1	60.3333	51.3333	-0.228941	2	grey
8751	LCLAT1	67.1667	57.1667	-0.228874	5	grey
1530	BIRC2	52.2	44.4	-0.228734	3	grey
4111	CYTL1	69.5	59.1667	-0.228659	4	grey
2167	C6	95.6667	81.5	-0.228624	5	grey
2729	CCNJL	76.3333	65	-0.228624	5	grey
14792	SLC10A3	95.6667	81.5	-0.228624	5	grey
3622	CORO2B	102.5	87.3333	-0.228601	5	grey
17846	VAC14	70.6667	60.1667	-0.228557	3	grey
11468	OR5M1	61.8	52.6	-0.228532	3	grey
7091	HES3	85.5	72.8333	-0.228428	4	grey
2721	CCNE2	55	46.8	-0.228416	2	grey
16064	TAB2	130	110.833	-0.228217	5	grey
5724	FBXO38	90.1667	76.8333	-0.228118	6	grey
16164	TATDN2	56	47.6667	-0.228028	4	grey
14411	SDK2	78.8333	67.1667	-0.227925	2	grey
11783	PATE1	58.3333	49.6667	-0.227806	2	grey
12416	PLIN1	36.6667	31.1667	-0.227722	2	grey
10465	NCKAP5L	68.6667	58.5	-0.227579	5	grey
10149	MTHFD1L	57.25	48.75	-0.227562	3	grey
18660	ZNF407	45.8333	39	-0.227536	4	grey
14211	S100A3	88.1667	75.1667	-0.227345	4	grey
13818	RMI2	56.1667	47.8333	-0.227308	5	grey
16893	TMPRSS13	50.5	43	-0.227069	4	grey
1415	BASP1	104.333	89	-0.226965	4	grey
5076	ENO2	104.8	89.4	-0.226945	3	grey
3545	COL27A1	96.3333	82.1667	-0.226929	5	grey
17935	VPS26A	41.6	35.4	-0.226915	3	grey
1575	BNIP1	93	79.3333	-0.226662	6	grey
2639	CCDC68	83.8333	71.5	-0.22665	4	grey
3099	CES1	65.5	55.8333	-0.226617	4	grey
15930	SULT1B1	47.1667	40.1667	-0.226558	2	grey
17667	UHRF1BP1	66.6667	56.8333	-0.226544	5	grey
1918	C19orf53	90.8333	77.5	-0.226325	1	grey
8424	KLHL3	48.6	41.4	-0.226276	2	grey
15442	SP1	54.1667	46.1667	-0.226029	4	grey
8520	KRT27	77.1667	65.8333	-0.225986	5	grey
11601	OTOF	43.8333	37.3333	-0.225972	5	grey
3897	CTDSP1	70.8	60.4	-0.225745	3	grey
5486	FAM194B	84.1667	71.8333	-0.22569	4	grey
2231	C8orf4	63.5	54.1667	-0.225502	4	grey
13629	REL	63.5	54.1667	-0.225502	6	grey
5564	FAM46D	102.667	87.6667	-0.225488	5	grey
461	AHSA1	52	44.3333	-0.22542	4	grey
5886	FKBP2	52	44.3333	-0.22542	2	grey
17710	UPK3A	78.5	67	-0.22542	6	grey
15765	ST3GAL5	53.1667	45.3333	-0.225355	2	grey
18636	ZNF35	69.3333	59.1667	-0.225244	6	grey
769	ANXA3	55.5	47.3333	-0.225232	3	grey
11145	OLFML2A	70.5	60.1667	-0.225198	4	grey
15005	SLC35C2	71.6667	61.1667	-0.225153	2	grey
16956	TNFSF15	93.6667	80	-0.224935	5	grey
2550	CCDC124	75.2	64.2	-0.224919	4	grey
2762	CCT6B	79.4	67.8	-0.224787	4	grey
2155	C5orf46	49.8333	42.5	-0.224759	5	grey
4550	DNAJC11	40.6	34.6	-0.224706	4	grey
2417	CAPN7	54.5	46.5	-0.22456	3	grey
2692	CCL23	74.1667	63.3333	-0.224527	4	grey
12021	PDZD8	59.1667	50.5	-0.224392	4	grey
975	ARHGEF35	47.6	40.6	-0.224373	4	grey
3325	CLDN3	91	77.75	-0.224354	2	grey
18416	ZFP28	67.3333	57.5	-0.224153	4	grey
75	ABCB9	91.6667	78.3333	-0.224123	4	grey
2387	CAMK4	45.3333	38.6667	-0.224123	5	grey
18124	WISP1	72	61.5	-0.22404	1	grey
7862	IQCC	76.6667	65.5	-0.223941	3	grey
6628	GPER1	112.667	96.3333	-0.223803	5	grey
9046	LOXL2	86	73.5	-0.223775	5	grey
14471	SEMA3F	117.333	100.333	-0.223748	5	grey
17474	TWF1	71.4	61	-0.223721	4	grey
10569	NEIL2	122	104.333	-0.223696	3	grey
13253	PYDC1	91.8333	78.5	-0.223688	5	grey
1020	ARL6IP1	93	79.5	-0.223672	3	grey
2924	CDH9	61.6667	52.6667	-0.223672	5	grey
11710	PAK6	65.1667	55.6667	-0.223604	5	grey
13196	PTPRJ	78.4	67	-0.223604	4	grey
14814	SLC14A2	65.1667	55.6667	-0.223604	4	grey
9301	LZTS1	71	60.6667	-0.223506	5	grey
270	ADAM17	110.5	94.5	-0.223471	5	grey
14751	SIRPG	74.5	63.6667	-0.223454	4	grey
14121	RRP8	39.6667	33.8333	-0.223378	4	grey
11132	OGFRL1	82.6667	70.6667	-0.223351	5	grey
9883	MOAP1	42	35.8333	-0.223325	4	grey
13387	RAD51AP2	85	72.6667	-0.223325	3	grey
8406	KLHL10	92	78.6667	-0.223255	3	grey
13223	PURG	49	41.8333	-0.223194	4	grey
16427	TGFBR3L	49	41.8333	-0.223194	5	grey
18649	ZNF384	68.8333	58.8333	-0.222966	5	grey
16191	TBC1D29	71.1667	60.8333	-0.222948	5	grey
6852	GSTCD	74.6667	63.8333	-0.222922	5	grey
195	ACP5	69	59	-0.222392	4	grey
10444	NCAM2	51.5	44	-0.222392	5	grey
17036	TP53BP2	77.1667	66	-0.222392	5	grey
3023	CELA2A	95.8333	82	-0.222392	3	grey
8329	KIF20A	85.3333	73	-0.222392	3	grey
11463	OR5K2	67.6	57.8	-0.222392	4	grey
14241	SAGE1	111.167	95.1667	-0.222035	5	grey
17819	USP6	99.5	85.1667	-0.221994	4	grey
10608	NEUROG2	80.8333	69.1667	-0.221903	2	grey
9844	MMD2	70.3333	60.1667	-0.221831	3	grey
19022	ZSCAN29	68	58.1667	-0.221812	5	grey
16975	TNNI2	66.8333	57.1667	-0.221802	3	grey
16263	TCEB3	72	61.6	-0.221734	3	grey
11593	OSR2	56.3333	48.1667	-0.221694	4	grey
11569	ORMDL3	55.1667	47.1667	-0.221679	5	grey
14831	SLC16A8	143	122.5	-0.221558	5	grey
17028	TOR4A	92.6667	79.3333	-0.221537	3	grey
13561	RBMXL2	88	75.3333	-0.221492	4	grey
15192	SLMAP	42.3333	36.1667	-0.221468	5	grey
3619	CORO1B	72.8333	62.3333	-0.221307	2	grey
23	2019-09-09	63.5	54.3333	-0.22115	5	grey
18164	WWC1	61.1667	52.3333	-0.221104	5	grey
5959	FOLR3	55.3333	47.3333	-0.22097	3	grey
16777	TMEM239	81.1667	69.5	-0.22093	5	grey
2862	CDC14A	39.5	33.75	-0.220909	1	grey
3123	CFP	50.6667	43.3333	-0.220842	5	grey
14959	SLC28A3	71.8333	61.5	-0.220743	3	grey
12283	PIWIL1	56.8	48.6	-0.220729	2	grey
2494	CBLN1	69.5	59.5	-0.220688	4	grey
1198	ATL3	114.167	97.8333	-0.220654	6	grey
4222	DCXR	114.167	97.8333	-0.220654	4	grey
5328	FA2H	88.3333	75.6667	-0.220599	3	grey
4058	CYP26C1	78	66.8	-0.220567	2	grey
5113	EPB41L4B	48.4	41.4	-0.220447	4	grey
12988	PRRT3	55.5	47.5	-0.220266	5	grey
18735	ZNF518B	93.1667	79.8333	-0.220266	5	grey
4798	E2F2	68.5	58.6667	-0.220088	5	grey
8899	LIPA	67.3333	57.6667	-0.220048	6	grey
10873	NPW	63.8333	54.6667	-0.219922	4	grey
764	ANXA10	61.5	52.6667	-0.21983	5	grey
3396	CLPSL1	76.8333	65.8333	-0.21982	4	grey
8743	LCE3B	106.333	91.1667	-0.219781	4	grey
17353	TSSC4	91	78	-0.219781	2	grey
18333	ZC3H10	45	38.5	-0.219781	3	grey
6446	GLI2	102.833	88.1667	-0.219693	4	grey
5830	FGF23	82.8333	71	-0.219527	4	grey
11822	PCDH10	82.8333	71	-0.219527	5	grey
9043	LOX	81.6667	70	-0.219487	5	grey
7468	HSPB6	87.6667	75.1667	-0.219232	3	grey
571	ALK	94.8333	81.3333	-0.219051	3	grey
8956	LOC100129924	81.8333	70.1667	-0.21901	3	grey
9119	LRRC15	81.8333	70.1667	-0.21901	4	grey
10408	NARG2	89	76.3333	-0.218835	3	grey
1921	C19orf59	105.6	90.6	-0.218788	1	grey
11176	OPRM1	87.8333	75.3333	-0.218788	3	grey
18439	ZFX	95	81.5	-0.21864	5	grey
16517	TIMM17A	87.2	74.8	-0.218581	4	grey
4822	ECE1	71.3333	61.1667	-0.218519	3	grey
12626	PP2D1	71.3333	61.1667	-0.218519	5	grey
11209	OR10V1	79.6667	68.3333	-0.218424	6	grey
11205	OR10Q1	118.833	102	-0.218385	5	grey
4470	DLG2	34.6	29.6	-0.218346	4	grey
710	ANKRD30A	46	39.4	-0.218305	4	grey
7998	IZUMO4	68.8	59	-0.218265	4	grey
10881	NR0B1	57.1667	49	-0.218265	3	grey
3736	CRELD1	46.5	39.8333	-0.21818	3	grey
14883	SLC23A2	75	64.3333	-0.21818	3	grey
18799	ZNF594	130.833	112.333	-0.218143	4	grey
7558	IER5	54.6	46.8	-0.218074	3	grey
8077	KCNA5	45.3333	38.8333	-0.218074	2	grey
18496	ZNF101	45.3333	38.8333	-0.218074	3	grey
11174	OPRK1	82.1667	70.5	-0.218062	5	grey
9128	LRRC24	43.2	37	-0.218047	4	grey
4741	DUSP13	62	53.1667	-0.217947	5	grey
3573	COLEC12	20.4	17.4	-0.217905	3	grey
8413	KLHL18	34.6667	29.6667	-0.217905	4	grey
12427	PLLP	59.6667	51.1667	-0.217776	5	grey
6415	GJB1	119.333	102.5	-0.217406	5	grey
4853	EDN3	104.8	90	-0.217401	3	grey
6316	GDF15	46.6667	40	-0.217357	3	grey
7737	IL2RA	92	79	-0.217231	3	grey
13270	QPRT	68.1667	58.5	-0.217187	4	grey
6725	GPR78	95.6667	82.1667	-0.217013	5	grey
3304	CLCN5	106.5	91.5	-0.216811	5	grey
18548	ZNF213	56.3333	48.3333	-0.216811	3	grey
14393	SDC2	76.6667	65.8333	-0.216728	4	grey
867	APOL2	69.5	59.6667	-0.216719	5	grey
17005	TOMM34	69.5	59.6667	-0.216719	4	grey
7434	HSD3B7	118.5	101.833	-0.216703	1	grey
6588	GORAB	89.8333	77.1667	-0.216668	3	grey
14989	SLC31A1	46.8333	40.1667	-0.21654	3	grey
13245	PXMP2	67.1667	57.6667	-0.216525	4	grey
14314	SCARA3	105.2	90.4	-0.216518	4	grey
18655	ZNF395	87.5	75.1667	-0.216518	3	grey
742	ANKS3	60	51.5	-0.216492	2	grey
9178	LRRC8D	80.3333	69	-0.216492	5	grey
13151	PTHLH	86.3333	74.1667	-0.216439	2	grey
15744	SSTR5	129.5	111.333	-0.216264	5	grey
13917	RNF39	57.6667	49.5	-0.216258	5	grey
12156	PHF8	69.6667	59.8333	-0.216168	4	grey
11956	PDE4B	75.2	64.6	-0.216095	4	grey
14560	SETD1B	98.5	84.6667	-0.215963	5	grey
10193	MTUS1	67.3333	57.8333	-0.215956	5	grey
11862	PCDHB7	36.1667	31	-0.215937	4	grey
12141	PHF14	110.5	95	-0.215937	4	grey
18651	ZNF385B	132.8	114.2	-0.215937	4	grey
18250	YLPM1	63.75	54.75	-0.215908	2	grey
14592	SFRP1	48.1667	41.3333	-0.215886	4	grey
5693	FBXL18	60.1667	51.6667	-0.215856	4	grey
10162	MTMR12	89	76.5	-0.215729	5	grey
18023	WDHD1	63.8	54.8	-0.215729	4	grey
6707	GPR37	67.5	58	-0.215389	4	grey
13777	RILPL1	60.3333	51.8333	-0.215223	4	grey
18928	ZNF780A	104.833	90.1667	-0.215216	5	grey
872	APOLD1	40.5	34.75	-0.215168	3	grey
1347	B3GALT6	137.333	118.167	-0.215168	5	grey
10325	MYOZ1	45.2	38.8	-0.215124	2	grey
6739	GPRC5B	48.3333	41.5	-0.2151	3	grey
18318	ZBTB47	91.6667	78.8333	-0.215059	5	grey
5821	FGF14	53.1667	45.6667	-0.215013	6	grey
17581	UBE4A	95.8	82.4	-0.21496	3	grey
4121	DACT1	47.1667	40.5	-0.214924	5	grey
1779	C12orf52	100.167	86.1667	-0.214886	4	grey
6318	GDF3	78.5	67.5	-0.214851	4	grey
18428	ZFP69	62.6	53.8	-0.214851	4	grey
5522	FAM214B	93	80	-0.214739	5	grey
18896	ZNF727	46	39.5	-0.214739	4	grey
3667	CPEB2	76.1667	65.5	-0.214623	5	grey
4208	DCTD	106.333	91.5	-0.214573	5	grey
3726	CREB3L2	65.3333	56.1667	-0.21456	3	grey
7226	HKDC1	65.3333	56.1667	-0.21456	3	grey
13130	PTGER1	114.8	98.8	-0.214524	3	grey
7915	ISCU	49.6667	42.6667	-0.214505	3	grey
17152	TRIM11	94.3333	81.1667	-0.214428	6	grey
17423	TTLL9	41	35.2	-0.2144	2	grey
11734	PAPD5	88.3333	76	-0.21434	3	grey
8581	KRTAP13-3	112.5	96.8333	-0.214294	4	grey
4764	DVL1	63	54.1667	-0.214275	4	grey
11898	PCK2	63	54.1667	-0.214275	5	grey
1562	BMP5	86	74	-0.214125	3	grey
8402	KLHDC8A	57	49	-0.214125	4	grey
16343	TEKT4	42.5	36.5	-0.214125	5	grey
10273	MYL1	60.6667	52.1667	-0.213969	3	grey
8332	KIF21B	69.1667	59.5	-0.213851	3	grey
13001	PRSS33	64.3333	55.3333	-0.21383	4	grey
9388	MAN1C1	59.5	51.1667	-0.213807	3	grey
175	ACMSD	82.5	71	-0.213779	4	grey
16740	TMEM200A	77.6667	66.8333	-0.213758	3	grey
1426	BBOX1	54.2	46.6	-0.213707	5	grey
10540	NDUFS1	81.3333	70	-0.213658	3	grey
6697	GPR22	89.8333	77.3333	-0.213595	5	grey
7103	HEY2	53.5	46	-0.213595	2	grey
15052	SLC39A5	108	93	-0.213595	5	grey
6364	GGNBP2	66.8333	57.5	-0.213558	6	grey
14545	SERPINH1	58.6	50.4	-0.213544	3	grey
16765	TMEM225	93.5	80.5	-0.213514	5	grey
8602	KRTAP21-2	75.3333	64.8333	-0.213495	4	grey
11257	OR1L6	75.3333	64.8333	-0.213495	4	grey
15189	SLITRK5	68.8	59.2	-0.213464	4	grey
14332	SCGB1D2	97.1667	83.6667	-0.213439	5	grey
6462	GLRA1	65.6667	56.5	-0.213404	4	grey
8613	KRTAP3-2	47	40.4	-0.213404	1	grey
18908	ZNF749	96	82.6667	-0.213332	5	grey
5407	FAM135B	80.6	69.4	-0.212994	4	grey
9805	MKRN1	84	72.3333	-0.212994	4	grey
17675	ULK2	60.2	51.8	-0.212994	4	grey
12641	PPARGC1A	85	73.2	-0.212917	3	grey
18571	ZNF248	85	73.2	-0.212917	4	grey
6229	GAMT	58.8	50.6	-0.212774	3	grey
6877	GTF2F2	23.8	20.4	-0.212729	4	grey
7923	ISM1	52.5	45.1667	-0.212687	3	grey
7182	HIST1H3A	56.1667	48.3333	-0.212611	5	grey
15242	SMCR8	56.1667	48.3333	-0.212611	5	grey
3223	CHRNB1	76.4	65.8	-0.212485	4	grey
597	ALS2CL	91.5	78.8333	-0.212462	6	grey
9020	LOC643037	67.1667	57.8333	-0.212433	3	grey
11594	OST4	66.2	57	-0.212408	3	grey
1066	ARRDC5	75	64.6	-0.212304	3	grey
10429	NBEAL2	81.8333	70.5	-0.212268	4	grey
8097	KCNG1	116	100	-0.212153	4	grey
11832	PCDH8	84.3333	72.6667	-0.212097	4	grey
11547	OR9A4	51.5	44.3333	-0.211745	3	grey
13531	RBM24	99.1667	85.5	-0.21163	3	grey
9384	MAMSTR	72.3333	62.3333	-0.211504	4	grey
10647	NGDN	92.5	79.75	-0.211504	4	grey
11444	OR5B12	39.3333	33.8333	-0.211504	3	grey
12384	PLEKHA5	65	56	-0.211504	4	grey
14937	SLC25A53	65	56	-0.211504	4	grey
18641	ZNF358	43	37	-0.211504	3	grey
18218	XRCC6BP1	82.1667	70.8333	-0.211352	5	grey
18362	ZCCHC3	78.5	67.6667	-0.211345	2	grey
12349	PLB1	49.1667	42.3333	-0.211252	5	grey
18481	ZMYM1	84.6667	73	-0.211209	4	grey
11529	OR8D2	73.6667	63.5	-0.211165	5	grey
7417	HSD11B1	119	102.667	-0.211082	5	grey
6066	FSTL5	83.5	72	-0.211055	4	grey
17915	VMO1	72.5	62.5	-0.210988	5	grey
11497	OR6F1	73.8333	63.6667	-0.210659	5	grey
5828	FGF21	39.5	34	-0.210567	3	grey
14079	RPS6KA1	86.1667	74.3333	-0.210488	2	grey
17217	TRIM71	72.6667	62.6667	-0.210474	4	grey
17082	TPSAB1	105.833	91.3333	-0.210438	5	grey
10606	NEUROD6	27	23.2	-0.21042	3	grey
6895	GTF3C6	55.5	47.8333	-0.210385	3	grey
4732	DUS1L	51.8333	44.6667	-0.210307	3	grey
18386	ZDHHC22	104.667	90.3333	-0.210307	2	grey
9213	LSM4	97.3333	84	-0.210218	4	grey
10601	NEURL2	72.75	62.75	-0.210218	2	grey
13581	RC3H2	69.8	60.2	-0.210218	4	grey
6095	FUT5	74	63.8333	-0.210155	3	grey
3530	COL13A1	44.5	38.3333	-0.210114	4	grey
15820	STC1	90	77.6667	-0.210114	4	grey
2323	CACNA1G	96.1667	83	-0.210072	4	grey
6920	GUF1	61	52.6	-0.210035	4	grey
4360	DERL2	56.8333	49	-0.209973	5	grey
13020	PRTN3	71	61.25	-0.209923	3	grey
13607	RDH14	63	54.3333	-0.209923	5	grey
18951	ZNF81	47	40.5	-0.209923	5	grey
9816	MLH1	101.167	87.3333	-0.209895	5	grey
16106	TAGLN	97.5	84.1667	-0.209835	5	grey
7084	HERC4	74.1667	64	-0.209653	5	grey
9799	MKKS	58.1667	50.1667	-0.20958	5	grey
7802	INIP	54.5	47	-0.209453	3	grey
8795	LEMD2	69.3333	59.8333	-0.209347	3	grey
6127	G0S2	130.8	113	-0.209317	4	grey
3825	CSNK1G1	53.8	46.4	-0.209289	4	grey
18191	XKR3	26.1667	22.5	-0.209177	2	grey
13514	RBKS	49.4	42.6	-0.209096	4	grey
5057	EMR2	97.8333	84.5	-0.209073	4	grey
10236	MYADML2	110.2	95.2	-0.209048	3	grey
9747	MGST1	49.6667	42.8333	-0.209009	4	grey
2754	CCSAP	79.3333	68.5	-0.208986	2	grey
7355	HOXC6	88	76	-0.208947	2	grey
10883	NR1D1	70.2	60.6	-0.208947	4	grey
15534	SPCS1	43.5	37.5	-0.208947	4	grey
17249	TRMT6	28.6667	24.6667	-0.208947	4	grey
18372	ZDBF2	80.6667	69.6667	-0.208717	3	grey
2419	CAPN9	65.8333	56.8333	-0.208667	3	grey
7344	HOXB5	51	44	-0.208587	1	grey
2966	CDKN1A	106	91.6	-0.208527	4	grey
18401	ZFAND2B	53.5	46.1667	-0.208489	4	grey
360	ADORA1	90.6667	78.3333	-0.20847	2	grey
13442	RAPGEF2	54.75	47.25	-0.208443	3	grey
17486	TXNDC11	104.333	90.1667	-0.208384	4	grey
1906	C19orf25	72.1667	62.3333	-0.208222	3	grey
2436	CARD18	114.333	98.8333	-0.208216	3	grey
11613	OTUD3	63	54.4	-0.208186	4	grey
11434	OR56B4	97	83.8333	-0.20815	5	grey
2989	CDT1	43.6667	37.6667	-0.208108	3	grey
13129	PTGDS	55.6	48	-0.20802	3	grey
2187	C6orf25	51.1667	44.1667	-0.20787	5	grey
16204	TBC1D7	78.5	67.8333	-0.207847	4	grey
947	ARHGAP36	67.3333	58.1667	-0.207805	3	grey
14726	SIGLEC15	83.5	72.1667	-0.207765	5	grey
1422	BAZ2A	86	74.3333	-0.207727	5	grey
983	ARHGEF7	45	38.8333	-0.207658	4	grey
3910	CTNNAL1	73.6	63.6	-0.207641	3	grey
11682	PADI1	93.5	80.8333	-0.207626	3	grey
1411	BARHL1	63.6667	55	-0.207595	4	grey
3089	CER1	47.5	41	-0.207595	4	grey
3379	CLK2	106	91.6667	-0.207488	3	grey
10111	MSTN	71.1667	61.5	-0.207476	5	grey
11087	NYNRIN	73.6667	63.6667	-0.207442	4	grey
2324	CACNA1H	76.1667	65.8333	-0.20741	6	grey
8368	KISS1	49.8	43	-0.207325	3	grey
1121	ASGR2	65	56.1667	-0.207292	6	grey
18968	ZNF84	77.5	67	-0.207158	4	grey
2366	CALM1	73.8	63.8	-0.207044	2	grey
3138	CHAC1	66.3333	57.3333	-0.207	2	grey
1841	C16orf45	86.3333	74.6667	-0.206875	4	grey
2802	CD2BP2	42.6667	36.8333	-0.206875	2	grey
1778	C12orf50	47.6667	41.1667	-0.206831	3	grey
2978	CDON	121.333	105	-0.206753	4	grey
1600	BPIFB3	62.6667	54.1667	-0.206741	2	grey
7232	HLA-DMB	67.6667	58.5	-0.20672	4	grey
1229	ATP2B1	77.6667	67.1667	-0.206686	2	grey
17069	TPO	130.167	112.667	-0.206592	4	grey
8479	KNG1	68	58.8	-0.206451	4	grey
13291	RAB11FIP2	91.5	79.1667	-0.206451	5	grey
15191	SLK	54	46.6667	-0.206451	4	grey
5053	EMP1	107.833	93.3333	-0.206281	5	grey
9398	MANF	99.6	86.2	-0.20623	3	grey
13846	RNF103-CHMP3	82.8333	71.6667	-0.20623	5	grey
263	ADAD1	96.6	83.6	-0.206223	4	grey
15376	SNX30	65.3333	56.5	-0.206172	4	grey
18297	ZBTB20	80.2	69.4	-0.205904	1	grey
16525	TIMM8B	74.2	64.2	-0.205861	1	grey
323	ADCK4	86.8333	75.1667	-0.205609	5	grey
10813	NOVA1	86.8333	75.1667	-0.205609	4	grey
310	ADAMTSL5	58	50.1667	-0.205511	5	grey
13036	PSENEN	74.3333	64.3333	-0.205469	5	grey
7323	HOOK2	66.8333	57.8333	-0.205361	4	grey
13827	RNASE2	31.6667	27.3333	-0.205319	3	grey
10614	NFASC	127.2	110.2	-0.205239	3	grey
14624	SGK3	73.1667	63.3333	-0.205204	4	grey
960	ARHGEF10	56.8333	49.1667	-0.205172	5	grey
14527	SERPINB12	93.3333	80.8333	-0.205079	5	grey
9481	MARS	49.3333	42.6667	-0.204982	2	grey
490	AK9	97.1667	84.1667	-0.204944	4	grey
899	ARAP1	83.3333	72.1667	-0.204916	4	grey
26	A2M	58.1667	50.3333	-0.204889	6	grey
17381	TTC26	67	58	-0.20482	3	grey
18109	WFDC8	109.833	95.1667	-0.204783	4	grey
14137	RSPH3	87.1667	75.5	-0.204774	5	grey
6752	GPT2	64	55.4	-0.204745	3	grey
6254	GATA4	136.333	118.167	-0.204701	5	grey
7941	ITGA3	65.8333	57	-0.204515	4	grey
15837	STK17B	65.8333	57	-0.204515	5	grey
6414	GJA9	89.8333	77.8333	-0.204416	3	grey
6521	GNAT2	60.8333	52.6667	-0.204358	3	grey
14968	SLC2A13	34.3333	29.6667	-0.204358	2	grey
16630	TMEM101	58.3333	50.5	-0.20427	3	grey
16296	TCP10L2	83.6667	72.5	-0.20405	5	grey
17316	TSPAN11	29.3333	25.3333	-0.204014	5	grey
16334	TECTA	93.8333	81.3333	-0.203918	2	grey
17149	TRIB3	92.6667	80.3333	-0.203689	3	grey
9698	MEX3A	81.3333	70.5	-0.203533	1	grey
5184	ERGIC1	91.5	79.3333	-0.203455	5	grey
9206	LSM10	78.8333	68.3333	-0.203442	4	grey
430	AGPAT2	59.8333	51.8333	-0.203414	5	grey
2434	CARD16	72	62.4	-0.203414	4	grey
1478	BCO2	82.6667	71.6667	-0.203359	2	grey
15911	STYX	34.5	29.8333	-0.203328	4	grey
3654	CP	57.3333	49.6667	-0.203284	4	grey
16373	TEX19	38.6	33.4	-0.203092	3	grey
13470	RASGEF1B	88.5	76.75	-0.203045	2	grey
10990	NUAK2	25.6667	22.1667	-0.202987	4	grey
16329	TEC	79	68.5	-0.202987	4	grey
16383	TEX35	54.25	47	-0.20294	2	grey
3695	CPSF3L	81.6667	70.8333	-0.202652	4	grey
15039	SLC38A6	75.3333	65.3333	-0.202579	4	grey
18852	ZNF671	107.167	93	-0.202523	4	grey
6015	FOXS1	86.8333	75.3333	-0.202455	4	grey
14298	SBSPON	76.6667	66.5	-0.202408	6	grey
18557	ZNF224	30.8333	26.6667	-0.202389	5	grey
6812	GRM3	80.5	69.8333	-0.202372	5	grey
8775	LDHB	58.6	50.8	-0.20236	3	grey
12984	PRRG3	88.1667	76.5	-0.202308	4	grey
8197	KDM2B	92	79.8333	-0.20228	4	grey
1358	B3GNT7	56.3333	48.8333	-0.202263	3	grey
17329	TSPAN33	65.3333	56.6667	-0.201996	5	grey
11409	OR52B6	83.2	72.2	-0.201977	5	grey
8082	KCNAB3	80.6667	70	-0.201928	5	grey
12925	PROSER2	99.8333	86.6667	-0.201872	4	grey
3200	CHP2	66.4	57.6	-0.201848	3	grey
9512	MBD3	55.1667	47.8333	-0.201848	5	grey
4067	CYP2C19	75.6	65.6	-0.201822	4	grey
1765	C11orf96	35.8	31	-0.201634	2	grey
2558	CCDC134	71.8333	62.3333	-0.201634	4	grey
3497	CNTN4	127.8	111	-0.201634	3	grey
5624	FAM89B	37.3333	32.3333	-0.201634	4	grey
6680	GPR158	68	59	-0.201634	4	grey
11749	PAQR7	71.8333	62.3333	-0.201634	4	grey
13955	RP1	115.333	100.167	-0.201531	4	grey
8416	KLHL21	107.667	93.5	-0.201523	4	grey
11654	P2RY2	57.8333	50.1667	-0.20143	5	grey
13865	RNF139	46.3333	40.1667	-0.20138	3	grey
12247	PIK3R6	75.8	65.8	-0.201258	5	grey
14038	RPP30	83.5	72.5	-0.201207	4	grey
16599	TMC1	32.8	28.4	-0.201207	3	grey
12994	PRSS16	51.5	44.6667	-0.201176	5	grey
9436	MAP4K1	40	34.6667	-0.201048	4	grey
707	ANKRD27	36.1667	31.3333	-0.200987	2	grey
8161	KCNS3	60.6	52.6	-0.200697	2	grey
19045	ZYG11A	50.3333	43.6667	-0.200697	4	grey
2221	C7orf72	63.1667	54.8333	-0.200697	5	grey
7438	HSF2	56	48.6	-0.200622	4	grey
5118	EPC2	33.6667	29.1667	-0.200594	4	grey
3806	CSF2RB	64.5	56	-0.200533	5	grey
14427	SEC14L5	94.6	82.2	-0.200427	4	grey
16851	TMEM71	47.8333	41.5	-0.200403	3	grey
2369	CALML3	89	77.3333	-0.200299	4	grey
3173	CHI3L2	89	77.3333	-0.200299	1	grey
14484	SEMA6D	74.6	64.8	-0.200299	2	grey
18311	ZBTB40	58.1667	50.5	-0.200212	5	grey
5171	ERC2	48.4	42	-0.200174	2	grey
12939	PRPF4B	63.3333	55	-0.20014	4	grey
3356	CLEC4E	82.6667	71.8333	-0.200054	5	grey
10368	NACA	59.5	51.6667	-0.200045	4	grey
18324	ZBTB7B	71.6	62.2	-0.200045	3	grey
17080	TPRN	43.8	38	-0.200025	3	grey
3498	CNTN5	87.8333	76.3333	-0.200011	5	grey
2898	CDCA7L	93	80.8333	-0.199972	2	grey
18271	YY1AP1	80.1667	69.6667	-0.199858	6	grey
7531	ICAM3	76.3333	66.3333	-0.19977	3	grey
4586	DNER	81.5	70.8333	-0.199741	5	grey
17895	VGF	93.75	81.5	-0.199732	4	grey
8805	LEPREL1	87.2	75.8	-0.199672	4	grey
11534	OR8H1	48	41.6667	-0.199672	3	grey
11294	OR2H2	53.1667	46.1667	-0.199638	5	grey
16543	TK1	58.3333	50.6667	-0.199609	3	grey
13733	RHAG	93.1667	81	-0.199593	5	grey
18322	ZBTB6	98.3333	85.5	-0.199578	4	grey
1950	C1QTNF8	73.8333	64.1667	-0.199547	4	grey
12785	PRAMEF1	48.6	42.2	-0.199309	2	grey
7440	HSF4	57.1667	49.6667	-0.199156	2	grey
11644	P2RX4	137.333	119.5	-0.199116	5	grey
10186	MTRNR2L6	79.1667	68.8333	-0.199087	4	grey
7230	HLA-C	63.6667	55.3333	-0.199033	6	grey
6823	GRSF1	58.5	50.8333	-0.199009	3	grey
1506	BEX2	75.3333	65.5	-0.198959	2	grey
11788	PATL2	79.3333	69	-0.198644	3	grey
10476	NCOA7	89.2	77.6	-0.198598	4	grey
4284	DEAF1	120.833	105.167	-0.198578	3	grey
15120	SLC6A2	87.1667	75.8333	-0.198501	5	grey
3771	CRTC2	75.5	65.6667	-0.198494	4	grey
16265	TCEB3C	93.6667	81.5	-0.198462	5	grey
17873	VCAM1	48.8	42.4	-0.198451	4	grey
3011	CEBPA	70.3333	61.1667	-0.198435	3	grey
7404	HS3ST1	76.8333	66.8333	-0.198394	5	grey
16325	TEAD1	65.1667	56.6667	-0.198367	3	grey
16864	TMEM89	42.6	37	-0.198329	1	grey
2372	CALML6	60	52.1667	-0.198287	5	grey
1248	ATP5J	41.8333	36.3333	-0.19827	4	grey
14220	S100G	41.8333	36.3333	-0.19827	4	grey
4424	DHX36	36	31.25	-0.198226	2	grey
9855	MMP16	92.5	80.5	-0.198166	3	grey
5367	FAM110B	130.167	113.333	-0.198155	6	grey
12162	PHKB	80.8333	70.3333	-0.198112	5	grey
8971	LOC100287036	114.667	99.8333	-0.198001	5	grey
18869	ZNF692	84.8333	73.8333	-0.197857	5	grey
12487	PNMAL1	45.8333	39.8333	-0.197788	5	grey
10988	NTSR2	113.5	98.8333	-0.197754	4	grey
6116	FZD1	60.1667	52.3333	-0.197708	3	grey
19017	ZSCAN20	53.6667	46.6667	-0.197681	3	grey
3972	CX3CL1	131.8	114.8	-0.19762	5	grey
765	ANXA11	82.3333	71.6667	-0.1976	4	grey
5744	FBXW2	115	100.167	-0.197391	4	grey
2585	CCDC168	57.6667	50.1667	-0.197337	3	grey
4658	DPPA3	57.6667	50.1667	-0.197337	4	grey
11301	OR2L5	116.333	101.333	-0.197337	5	grey
17339	TSPY1	404.5	352.667	-0.197312	5	grey
17342	TSPY4	404.5	352.667	-0.197312	5	grey
10968	NT5E	52.2	45.4	-0.197301	4	grey
14738	SIM1	125.5	109.333	-0.197269	5	grey
7859	IPPK	61.6	53.6	-0.197262	2	grey
6134	G6PD	59	51.3333	-0.197232	4	grey
9802	MKLN1	44.4	38.6	-0.197192	1	grey
13674	RFPL4B	74.6667	65	-0.197192	5	grey
17145	TRHR	36.8333	32	-0.197192	4	grey
8096	KCNF1	76	66.1667	-0.197113	3	grey
341	ADH1B	138.667	120.833	-0.197079	4	grey
15738	SSSCA1	61.6667	53.6667	-0.197037	3	grey
16976	TNNI3	75.8	66	-0.196945	3	grey
15356	SNX1	47.3333	41.1667	-0.196916	2	grey
3728	CREB3L4	123.167	107.333	-0.196801	5	grey
7227	HKR1	98.3333	85.6667	-0.196801	4	grey
717	ANKRD34C	65.6667	57.1667	-0.196773	5	grey
3780	CRYBA4	80.6	70.2	-0.196692	3	grey
15860	STOML1	93.1667	81.1667	-0.196663	4	grey
13227	PUS7	59.1667	51.5	-0.196647	3	grey
16160	TAS2R9	94.5	82.3333	-0.196607	5	grey
6233	GAP43	30.4	26.4	-0.196589	1	grey
4192	DCHS2	60.5	52.6667	-0.19656	2	grey
14597	SFT2D1	83.8	73	-0.196539	2	grey
2777	CD177	81.5	71	-0.196397	2	grey
16710	TMEM178A	44.8333	39	-0.196397	4	grey
2424	CAPS	55.3333	48.1667	-0.196308	5	grey
1202	ATOH1	84.1667	73.3333	-0.19628	3	grey
315	ADARB2	75	65.3333	-0.196265	5	grey
11714	PALLD	85.5	74.5	-0.196223	4	grey
7703	IL17RE	50.1667	43.6667	-0.196006	6	grey
4196	DCLK3	87.2	76	-0.19592	4	grey
9389	MAN2A1	63.3333	55.1667	-0.195852	5	grey
10381	NAGLU	90.4	78.8	-0.195805	4	grey
7283	HMX1	64.6667	56.3333	-0.195787	5	grey
589	ALPI	119.833	104.5	-0.195775	4	grey
12996	PRSS21	55.5	48.3333	-0.195688	4	grey
16564	TLR10	54.2	47.2	-0.195635	3	grey
6764	GRAMD2	68.4	59.6	-0.195618	4	grey
1095	ASB12	58.1667	50.6667	-0.195551	4	grey
12054	PEX11A	58.1667	50.6667	-0.195551	2	grey
17049	TP73	81.8333	71.3333	-0.195551	4	grey
10750	NME8	57.4	50	-0.195471	2	grey
9888	MOB3B	84.5	73.6667	-0.19546	4	grey
14250	SAMD13	72.6667	63.3333	-0.195446	4	grey
6829	GSC	87.1667	76	-0.195375	5	grey
8084	KCNB2	76.6667	66.8333	-0.195301	6	grey
7637	IGFBP2	51.6667	45	-0.195256	5	grey
5896	FKTN	63.8	55.6	-0.195192	3	grey
4776	DYNC1LI2	49.6	43.2	-0.195091	4	grey
15021	SLC35G3	83.3333	72.6667	-0.195091	5	grey
18746	ZNF536	59.6667	52	-0.194912	4	grey
16496	TIAM1	75.5	65.8333	-0.194892	4	grey
11544	OR8U1	91.3333	79.6667	-0.194879	2	grey
12363	PLCH2	107.167	93.5	-0.19487	4	grey
4070	CYP2D6	61	53.1667	-0.194863	5	grey
14816	SLC15A2	76.8333	67	-0.194853	6	grey
18693	ZNF45	76.8333	67	-0.194853	4	grey
3326	CLDN4	62.3333	54.3333	-0.194816	5	grey
5439	FAM163B	109.833	95.8333	-0.194816	3	grey
18886	ZNF709	78.1667	68.1667	-0.194816	4	grey
12776	PQLC1	83.5	72.8333	-0.194679	2	grey
15283	SMPD2	106.8	93.2	-0.194558	4	grey
9426	MAP3K2	53.1667	46.3333	-0.194549	5	grey
13290	RAB11FIP1	90.1667	78.6667	-0.19453	5	grey
1012	ARL3	87.8	76.6	-0.194503	5	grey
5115	EPB42	91.5	79.8333	-0.194503	4	grey
6715	GPR56	54.5	47.5	-0.194503	4	grey
5495	FAM19A2	38.6667	33.6667	-0.194378	5	grey
12494	PNPLA1	79.6667	69.5	-0.194349	3	grey
8366	KIRREL2	85	74.1667	-0.194244	2	grey
18805	ZNF600	128.667	112.333	-0.194235	5	grey
609	AMD1	65.1667	56.8333	-0.194203	4	grey
17863	VASN	87.6667	76.5	-0.194196	6	grey
14273	SAR1B	90.3333	78.8333	-0.19415	3	grey
5092	ENTHD1	70.5	61.5	-0.194087	4	grey
18884	ZNF707	94.3333	82.3333	-0.194087	3	grey
7491	HTR3A	71.8333	62.6667	-0.194061	4	grey
14324	SCFD1	74.5	65	-0.194011	2	grey
6774	GRB7	93.1667	81.3333	-0.19374	4	grey
7706	IL18BP	94.5	82.5	-0.193725	4	grey
14309	SCAMP5	64	55.8333	-0.193702	5	grey
8471	KMO	101.167	88.3333	-0.193654	5	grey
3142	CHAF1A	33.5	29.1667	-0.193641	4	grey
530	ALAD	105.167	91.8333	-0.193616	4	grey
2913	CDH20	76	66.3333	-0.193538	4	grey
10347	N6AMT2	84	73.3333	-0.193454	6	grey
13597	RCOR2	44.1667	38.5	-0.193406	5	grey
6663	GPR137B	56.4	49.2	-0.193363	4	grey
18803	ZNF598	54.8333	47.8333	-0.19326	5	grey
7409	HS3ST5	58.8333	51.3333	-0.193219	1	grey
4270	DDX49	60.1667	52.5	-0.193207	3	grey
2345	CACYBP	75.6	66	-0.193183	3	grey
8612	KRTAP3-1	65.5	57.1667	-0.193162	5	grey
17925	VPREB1	65.5	57.1667	-0.193162	5	grey
5802	FEZF1	66.8333	58.3333	-0.193152	5	grey
6486	GLYAT	78.8333	68.8333	-0.193075	6	grey
8026	JPH3	90.8333	79.3333	-0.193019	4	grey
4312	DEFB114	96.1667	84	-0.192999	5	grey
9637	MEFV	102.833	89.8333	-0.192976	5	grey
11823	PCDH11X	110.833	96.8333	-0.192952	4	grey
1941	C1QL3	114.833	100.333	-0.192942	6	grey
8110	KCNIP2	52.3333	45.6667	-0.192645	4	grey
1498	BEST1	64.3333	56.1667	-0.192645	3	grey
2244	C8orf87	39	34	-0.192645	1	grey
4641	DPH2	71	62	-0.192645	4	grey
8331	KIF21A	34.2	29.8	-0.192645	3	grey
8532	KRT39	83	72.5	-0.192645	5	grey
9885	MOB1B	107	93.5	-0.192645	5	grey
11690	PAFAH1B2	75	65.5	-0.192645	5	grey
13424	RANBP10	39	34	-0.192645	2	grey
4840	EDAR	115.167	100.667	-0.192349	4	grey
9604	MED12L	67.1667	58.6667	-0.192141	3	grey
15457	SPACA3	51.1667	44.6667	-0.191987	3	grey
16619	TMED3	61.6	53.8	-0.191987	4	grey
5833	FGF5	52	45.4	-0.191868	2	grey
1102	ASB2	61.25	53.5	-0.191818	3	grey
18587	ZNF273	36.5	31.8333	-0.191729	4	grey
10976	NTN1	74	64.6667	-0.191729	6	grey
10670	NIN	62	54.1667	-0.191555	4	grey
10635	NFKBIE	56.6667	49.5	-0.191454	3	grey
4165	DCAF10	66.6	58.2	-0.191426	3	grey
5373	FAM114A2	55.3333	48.3333	-0.191426	5	grey
13346	RAB5A	82.1667	71.8333	-0.191407	5	grey
13232	PVRIG	63.4	55.4	-0.191366	2	grey
736	ANKRD65	111.8	97.8	-0.191184	4	grey
7672	IKBKE	44.6667	39	-0.191141	3	grey
5106	EP400	63.5	55.5	-0.191048	3	grey
4330	DEFB135	81	70.8333	-0.19097	5	grey
1683	BTN3A3	77	67.3333	-0.190885	4	grey
3971	CWH43	94.5	82.6667	-0.190848	5	grey
12270	PIRT	42.6	37.2	-0.190755	1	grey
1831	C15orf56	106.667	93.3333	-0.190732	5	grey
11907	PCNX	104	91	-0.190684	4	grey
16900	TMPRSS7	101.333	88.6667	-0.190632	4	grey
2517	CC2D1A	66.3333	58	-0.190606	2	grey
3165	CHDH	66.3333	58	-0.190606	4	grey
7402	HS1BP3	48.8333	42.6667	-0.190579	5	grey
14410	SDK1	65	56.8333	-0.190565	4	grey
12987	PRRT2	81.1667	71	-0.190556	4	grey
307	ADAMTSL2	96	84	-0.190522	4	grey
12926	PROX1	63.6667	55.6667	-0.190522	4	grey
17366	TTC1	73.4	64.2	-0.190431	4	grey
17589	UBL7	54	47.2	-0.190398	3	grey
2393	CAMP	84	73.5	-0.190222	2	grey
2745	CCR5	69.1667	60.5	-0.190199	4	grey
14821	SLC16A11	40.8333	35.6667	-0.190184	4	grey
1529	BIN3	67.8333	59.3333	-0.190152	6	grey
9052	LPAR3	66.5	58.1667	-0.190103	5	grey
15994	SYCP2L	80	70	-0.190103	2	grey
11422	OR52M1	117.833	103.167	-0.190046	4	grey
5422	FAM155A	104.333	91.3333	-0.190039	5	grey
16212	TBCCD1	63.8333	55.8333	-0.189998	2	grey
2465	CASP6	44.4	38.8	-0.189924	3	grey
17264	TRPC5	55.8	48.8	-0.189745	3	grey
17999	WARS	69.3333	60.6667	-0.189718	4	grey
9801	MKL2	54.2	47.4	-0.189661	4	grey
10143	MTFR1	78.8333	69	-0.189636	4	grey
12119	PGPEP1	66.6667	58.3333	-0.189602	4	grey
3362	CLEC7A	87	76.1667	-0.189526	3	grey
15292	SMTN	53.1667	46.5	-0.189478	4	grey
18361	ZCCHC24	64	56	-0.189478	3	grey
18085	WDR86	73.5	64.3333	-0.189421	2	grey
10320	MYOG	61.3333	53.6667	-0.189342	3	grey
18831	ZNF639	60.8	53.2	-0.189314	2	grey
3397	CLPSL2	85.2	74.6	-0.189302	3	grey
17052	TPCN1	108.833	95.3333	-0.189209	5	grey
17285	TRUB1	76.3333	66.8333	-0.189096	4	grey
1367	B4GALT2	90.2	79	-0.189034	4	grey
16428	TGFBRAP1	84.5	74	-0.189034	4	grey
18067	WDR63	27.5	24	-0.189034	4	grey
18580	ZNF26	84.5	74	-0.189034	4	grey
16737	TMEM198	65.5	57.3333	-0.189034	3	grey
14246	SAMD1	64.1667	56.1667	-0.18896	4	grey
10739	NMB	65.8	57.6	-0.188947	2	grey
18111	WFIKKN1	71	62.1667	-0.188833	3	grey
17592	UBN2	41.4	36.2	-0.188762	3	grey
14161	RTN3	77.8333	68.1667	-0.188729	4	grey
7092	HES4	51.2	44.8	-0.188702	3	grey
6937	GZMB	76.5	67	-0.188662	4	grey
297	ADAMTS2	75.1667	65.8333	-0.188592	5	grey
97	ABCG4	113.333	99.3333	-0.188445	5	grey
12068	PEX7	48	42	-0.188445	2	grey
15451	SP6	48	42	-0.188445	4	grey
15433	SOX21	75.8	66.4	-0.188358	4	grey
6980	HAPLN4	91.6667	80.3333	-0.188204	2	grey
11193	OR10G9	98.5	86.3333	-0.188164	4	grey
14948	SLC26A7	104	91.1667	-0.188072	5	grey
8232	KIAA0196	61.2	53.6	-0.188014	2	grey
4104	CYSLTR2	71.3333	62.5	-0.187904	5	grey
13414	RALGDS	56.3333	49.3333	-0.18786	4	grey
17908	VIPR2	91.8333	80.5	-0.187843	4	grey
15035	SLC38A2	83.6667	73.3333	-0.187785	4	grey
8470	KLRK1	55	48.1667	-0.187746	3	grey
14690	SHH	68.6667	60.1667	-0.187723	4	grey
12866	PRKAR1A	82.6	72.4	-0.187723	3	grey
371	ADRA1D	74.1667	65	-0.187627	5	grey
10701	NKX1-2	46.8333	41	-0.187627	4	grey
5276	EXOC3L2	93.3333	81.8333	-0.187556	5	grey
16289	TCL1B	72.8333	63.8333	-0.187537	4	grey
6803	GRIP1	66	57.8333	-0.187527	1	grey
4702	DSG1	112.5	98.6667	-0.187509	4	grey
16271	TCF15	98.8333	86.6667	-0.187493	5	grey
668	ANK1	31.8333	27.8333	-0.187424	4	grey
13723	RGS3	109	95.6	-0.187408	5	grey
791	AP1S3	51	44.6667	-0.18737	2	grey
9913	MORN3	51	44.6667	-0.18737	4	grey
13250	PYCR1	51	44.6667	-0.18737	4	grey
14696	SHISA7	63.3333	55.5	-0.187316	3	grey
2901	CDCP2	94.8333	83.1667	-0.187279	2	grey
16512	TIMD4	56.5	49.5	-0.187279	5	grey
17578	UBE3B	56.5	49.5	-0.187279	4	grey
13048	PSKH2	68.8333	60.3333	-0.187244	4	grey
15402	SOHLH1	49.6667	43.5	-0.187232	5	grey
15663	SRD5A2	49.6667	43.5	-0.187232	4	grey
7048	HDHD2	30.5	26.6667	-0.187203	3	grey
9255	LY6G6D	51.6	45.2	-0.18717	3	grey
12625	POU6F2	81.2	71.2	-0.18714	5	grey
1395	BAHD1	79.8333	70	-0.187131	4	grey
8034	JUND	79.8333	70	-0.187131	3	grey
3445	CNDP2	104.5	91.6667	-0.187121	1	grey
2352	CADPS2	103.167	90.5	-0.18705	5	grey
16124	TAPBPL	158	138.667	-0.187039	4	grey
1713	C10orf25	96.3333	84.5	-0.18701	4	grey
2763	CCT7	47	41.1667	-0.186931	4	grey
321	ADCK2	100.5	88.1667	-0.186903	5	grey
7240	HLA-DQB2	100.5	88.1667	-0.186903	3	grey
15051	SLC39A4	104.4	91.6	-0.186791	4	grey
7708	IL18RAP	111	97.4	-0.186769	4	grey
17618	UCHL1	92.3333	81	-0.186769	4	grey
10981	NTNG2	121.167	106.333	-0.186753	2	grey
14828	SLC16A5	74.5	65.3333	-0.186743	3	grey
5973	FOXD2	74.8	65.6	-0.186676	3	grey
1582	BOD1L1	67.6667	59.3333	-0.186655	5	grey
355	ADM2	38.8333	34	-0.186621	2	grey
852	APOBEC3D	84.1667	73.8333	-0.186608	4	grey
5861	FHOD3	44.3333	38.8333	-0.186596	1	grey
8149	KCNN1	66.6	58.4	-0.18656	2	grey
2832	CD5L	86.4	75.8	-0.186527	2	grey
3751	CRISP3	71.6	62.8	-0.186413	3	grey
9177	LRRC8C	54	47.3333	-0.186413	5	grey
17403	TTC8	80.1667	70.3333	-0.186311	5	grey
10625	NFIA	52.6667	46.1667	-0.186259	4	grey
3852	CST9L	67.8333	59.5	-0.186172	4	grey
959	ARHGEF1	99.5	87.3333	-0.186166	4	grey
1882	C17orf74	51.3333	45	-0.186096	3	grey
17507	TYRO3	51.3333	45	-0.186096	5	grey
5182	ERF	61.8	54.2	-0.186096	4	grey
5221	ESPNL	72	63.1667	-0.186072	4	grey
15469	SPAG6	55.5	48.6667	-0.185973	2	grey
9961	MRC1	60.2	52.8	-0.185925	3	grey
2080	C2orf68	65.1667	57.1667	-0.185912	5	grey
13301	RAB19	78.4	68.8	-0.185912	3	grey
16479	THRA	78.4	68.8	-0.185912	3	grey
15807	STARD8	74.8333	65.6667	-0.185867	6	grey
10598	NEU4	69.3333	60.8333	-0.185824	5	grey
13090	PSME2	63.8333	56	-0.185774	4	grey
13785	RIMS1	66.6667	58.5	-0.185556	3	grey
15012	SLC35E3	57	50	-0.185556	4	grey
15747	SSX1	85.2	74.8	-0.18549	3	grey
5559	FAM43B	94.3333	82.8333	-0.185457	4	grey
17150	TRIL	50.4	44.2	-0.185446	3	grey
6270	GBF1	65.3333	57.3333	-0.185414	4	grey
7037	HDAC7	101.333	89	-0.185279	4	grey
3550	COL4A2	54.3333	47.6667	-0.185215	3	grey
16205	TBC1D8	54.3333	47.6667	-0.185215	4	grey
3597	COPRS	62.6667	55	-0.185111	2	grey
1084	ARX	80.4	70.6	-0.185069	2	grey
1512	BGLAP	80.4	70.6	-0.185069	3	grey
15998	SYF2	57.1667	50.1667	-0.184988	4	grey
17510	TYSND1	87.6667	77	-0.184918	6	grey
2006	C1orf56	29.5	25.8333	-0.184783	5	grey
14887	SLC24A3	82.2	72.2	-0.18474	4	grey
7844	INTU	105.833	93	-0.184629	5	grey
6227	GALR3	54.5	47.8333	-0.184622	4	grey
599	ALS2CR12	95.6	84	-0.18456	4	grey
3689	CPPED1	108.667	95.5	-0.184524	5	grey
7848	IP6K3	137.833	121.167	-0.184503	6	grey
13229	PUSL1	69	60.6	-0.184425	4	grey
17369	TTC14	44.8333	39.3333	-0.184425	4	grey
1837	C15orf65	101.833	89.5	-0.184318	4	grey
15014	SLC35F1	93.5	82.1667	-0.184309	3	grey
3113	CFH	92.4	81.2	-0.184284	3	grey
12246	PIK3R5	56	49.1667	-0.184233	4	grey
13972	RPGRIP1	67.4	59.2	-0.184233	4	grey
18792	ZNF585B	56	49.1667	-0.184233	4	grey
1156	ASXL3	57.4	50.4	-0.1842	4	grey
11118	ODF2	100.8	88.6	-0.184167	2	grey
18151	WRAP53	83.8333	73.6667	-0.184167	3	grey
11019	NUDT5	39.3333	34.5	-0.184154	3	grey
1469	BCL6	42.4	37.2	-0.184122	4	grey
12578	POMGNT1	67.1667	59	-0.184104	5	grey
11978	PDGFRB	82.5	72.5	-0.184032	1	grey
1324	AVP	77	67.6667	-0.183864	4	grey
18747	ZNF540	68.6667	60.3333	-0.183797	4	grey
14620	SGK110	49.1667	43.1667	-0.183771	5	grey
4260	DDX39A	97.25	85.5	-0.183757	4	grey
11183	OR10A6	29.6667	26	-0.183712	3	grey
2125	C4orf19	56.1667	49.3333	-0.18366	6	grey
10055	MRPS35	25.8	22.6	-0.183446	3	grey
18272	YY2	66	58	-0.183446	3	grey
1402	BAIAP3	75.8333	66.6667	-0.183287	5	grey
9363	MAGEL2	64.6667	56.8333	-0.18326	3	grey
15767	ST5	42.6	37.4	-0.183222	3	grey
16023	SYNPO2	53.5	47	-0.183222	4	grey
2281	C9orf85	51	44.8	-0.183164	3	grey
11592	OSR1	51	44.8	-0.183164	3	grey
14815	SLC15A1	158.4	139.4	-0.183109	4	grey
11085	NYAP1	73.1667	64.3333	-0.182952	6	grey
14525	SERPINB1	48	42.1667	-0.182864	5	grey
5490	FAM196B	106.833	94	-0.182804	4	grey
16321	TDRD7	71.8333	63.1667	-0.182775	4	grey
10168	MTMR7	64.8333	57	-0.182765	2	grey
3577	COMMD1	50.8333	44.6667	-0.182739	3	grey
14988	SLC30A9	44.4	39	-0.182692	4	grey
10911	NRBP2	53.6667	47.1667	-0.182626	3	grey
6090	FUT10	77.5	68.1667	-0.182616	5	grey
3957	CUL5	49.5	43.5	-0.182478	3	grey
8995	LOC147646	49.5	43.5	-0.182478	3	grey
11372	OR4M1	59.3333	52.1667	-0.182433	4	grey
11528	OR8D1	69.1667	60.8333	-0.182401	5	grey
4077	CYP2W1	74.8	65.8	-0.18235	3	grey
14860	SLC22A11	98.6667	86.8333	-0.182343	4	grey
11557	ORAI3	72	63.3333	-0.18233	5	grey
12164	PHKG2	65	57.1667	-0.182273	4	grey
8308	KIAA1958	104.333	91.8333	-0.182247	5	grey
1680	BTN2A2	67.8333	59.6667	-0.182203	6	grey
3644	COX6B2	81.6	71.8	-0.182203	4	grey
7679	IL10	97.3333	85.6667	-0.182203	4	grey
13533	RBM26	48.1667	42.3333	-0.182203	5	grey
7822	INSC	85	74.8	-0.182139	3	grey
16358	TESC	103	90.6667	-0.182114	2	grey
8806	LEPREL2	76.6	67.4	-0.18206	3	grey
16547	TKTL2	89	78.3333	-0.181998	5	grey
2905	CDH12	101.667	89.5	-0.181978	5	grey
6317	GDF2	104.5	92	-0.18194	4	grey
5807	FFAR4	72.1667	63.5	-0.181887	3	grey
18400	ZFAND2A	90.2	79.4	-0.181838	4	grey
12009	PDSS1	63.2	55.6	-0.181771	3	grey
3306	CLCN7	140.5	123.75	-0.181762	3	grey
3283	CKLF	42.6667	37.5	-0.181674	4	grey
17625	UCN	73.6667	64.8333	-0.181646	4	grey
17033	TP53	48.3333	42.5	-0.181547	4	grey
623	AMIGO3	66.6667	58.6667	-0.18152	5	grey
13680	RFX1	103.333	91	-0.181494	4	grey
18854	ZNF674	54	47.5	-0.181447	5	grey
14078	RPS6	111.833	98.5	-0.181425	5	grey
8914	LIX1L	85.75	75.5	-0.181404	2	grey
4629	DOPEY2	78	68.6667	-0.181384	5	grey
7180	HIST1H2BN	78	68.6667	-0.181384	2	grey
2152	C5orf38	75.2	66.2	-0.18133	2	grey
2337	CACNG3	83.6667	73.6667	-0.18133	3	grey
16611	TMCO2	107.4	94.6	-0.181282	3	grey
6221	GALNT9	71	62.5	-0.18124	4	grey
7615	IFT20	71	62.5	-0.18124	3	grey
18925	ZNF776	47	41.3333	-0.18124	3	grey
18879	ZNF704	52.6667	46.3333	-0.18117	2	grey
15778	ST8SIA1	55.5	48.8333	-0.18114	3	grey
16755	TMEM214	66.8	58.8	-0.18114	3	grey
8508	KRT15	58.3333	51.3333	-0.181113	5	grey
13862	RNF133	73.6	64.8	-0.181088	3	grey
14199	RYK	77	67.8	-0.181066	4	grey
952	ARHGAP5	48.2	42.4	-0.180963	2	grey
6998	HAX1	97.4	85.8	-0.180963	3	grey
15884	STT3A	42.8333	37.6667	-0.180938	3	grey
12668	PPIE	55	48.4	-0.180916	4	grey
6458	GLOD4	57	50.1667	-0.180849	4	grey
16932	TNFRSF11A	71.1667	62.6667	-0.180794	2	grey
8808	LEPROT	64.1667	56.5	-0.180572	4	grey
9504	MAVS	75.5	66.5	-0.180572	4	grey
10775	NODAL	126.5	111.5	-0.180572	3	grey
11819	PCCA	50	44	-0.180572	1	grey
15732	SSPO	33	29	-0.180572	3	grey
15857	STMN4	84	74	-0.180572	5	grey
16406	TFF1	35.8333	31.5	-0.180572	4	grey
17867	VAV1	70.4	62	-0.180572	3	grey
12867	PRKAR1B	88.3333	77.8333	-0.180393	4	grey
2044	C22orf23	79.8333	70.3333	-0.180374	4	grey
13360	RABEP2	68.5	60.3333	-0.180342	4	grey
10696	NKG7	75.6	66.6	-0.180321	4	grey
9738	MGAT4C	92.6667	81.6667	-0.18023	4	grey
15742	SSTR3	105.5	93	-0.180121	4	grey
278	ADAM28	67.1667	59.1667	-0.180102	4	grey
17199	TRIM55	67.1667	59.1667	-0.180102	3	grey
6924	GXYLT1	31.6667	27.8333	-0.180082	2	grey
532	ALAS2	112.667	99.3333	-0.180008	3	grey
10725	NLRP10	82.8333	73	-0.179999	4	grey
17351	TSR3	87.1667	76.8333	-0.179845	4	grey
1471	BCL7A	108.5	95.6667	-0.17984	4	grey
9794	MITD1	97.1667	85.6667	-0.179756	5	grey
6968	HAGH	107.167	94.5	-0.179683	5	grey
10154	MTHFSD	85.8333	75.6667	-0.17965	4	grey
6596	GP1BA	81	71.4	-0.179634	3	grey
13824	RNASE11	101.5	89.5	-0.179634	3	grey
14315	SCARA5	98.6667	87	-0.179608	5	grey
5153	EPS8	77.3333	68.1667	-0.179549	2	grey
11441	OR5AR1	22.5	19.75	-0.179549	2	grey
8259	KIAA1024L	52	45.8	-0.179484	3	grey
9044	LOXHD1	71.6667	63.1667	-0.17947	4	grey
15157	SLC9A9	84.5	74.5	-0.179448	3	grey
6421	GJB7	68.8333	60.6667	-0.179425	5	grey
16171	TBC1D10A	68.8333	60.6667	-0.179425	3	grey
2499	CBR3	113.6	100.2	-0.179398	3	grey
2836	CD69	79.4	70	-0.179376	4	grey
12981	PRRC2C	88.8333	78.3333	-0.179324	5	grey
16094	TAF4	45.2	39.8	-0.179324	4	grey
16601	TMC3	76	67	-0.179324	5	grey
1601	BPIFB4	86	75.8333	-0.179283	5	grey
980	ARHGEF40	44.6667	39.3333	-0.179169	4	grey
11773	PARP6	62.4	55	-0.179056	3	grey
11128	OGFOD1	59	52	-0.17897	3	grey
11780	PARVG	71	62.6	-0.17897	2	grey
9812	MLEC	100.2	88.4	-0.178863	3	grey
18278	ZAR1L	96.8	85.4	-0.178803	3	grey
5500	FAM200B	67.6667	59.6667	-0.178706	4	grey
15824	STEAP2	60.8	53.6	-0.178706	4	grey
4059	CYP27A1	74.8333	66	-0.178671	4	grey
5860	FHOD1	99.1667	87.5	-0.178653	4	grey
8429	KLHL34	93.5	82.5	-0.178538	4	grey
17864	VASP	91.8	81	-0.178501	4	grey
335	ADCYAP1	52	45.8333	-0.178457	3	grey
16477	THOP1	80.6667	71.1667	-0.178415	2	grey
3855	CSTF1	42	37	-0.178337	4	grey
4972	EIF4EBP2	56.3333	49.6667	-0.178337	5	grey
5703	FBXL8	70.6667	62.3333	-0.178337	4	grey
13553	RBM7	92.1667	81.3333	-0.178337	3	grey
14803	SLC12A5	34.8333	30.6667	-0.178337	2	grey
8548	KRT79	89.3333	78.8333	-0.178267	4	grey
13949	ROR1	67.8333	59.8333	-0.178245	4	grey
2699	CCL3L1	162.5	143.5	-0.178221	4	grey
2700	CCL3L3	162.5	143.5	-0.178221	4	grey
5905	FLJ27352	65	57.3333	-0.178146	3	grey
685	ANKRA2	90.8333	80.1667	-0.178131	5	grey
10164	MTMR2	30	26.4	-0.178092	2	grey
13929	RNGTT	61	53.8	-0.178092	3	grey
3009	CEACAM7	111	98	-0.177998	4	grey
4679	DRAXIN	92.3333	81.5	-0.177998	4	grey
12020	PDZD7	55	48.5	-0.177998	2	grey
11163	OPCML	57.6	50.8	-0.177949	2	grey
10466	NCKIPSD	78	68.8333	-0.177937	4	grey
2581	CCDC159	89.5	79	-0.177918	5	grey
3422	CMC1	59.3333	52.3333	-0.177918	4	grey
16942	TNFRSF1B	59.3333	52.3333	-0.177918	2	grey
13184	PTPN6	70.8333	62.5	-0.177897	4	grey
626	AMN	40.6667	35.8333	-0.177882	5	grey
144	ACAD9	75.1667	66.3333	-0.177839	2	grey
628	AMOT	56.5	49.8333	-0.177787	4	grey
2186	C6orf226	56.5	49.8333	-0.177787	5	grey
10651	NGFRAP1	68	60	-0.177787	4	grey
4672	DPYSL4	72.3333	63.8333	-0.177733	4	grey
6647	GPR112	72.3333	63.8333	-0.177733	4	grey
9866	MMP28	87	76.8	-0.177733	4	grey
440	AGRN	60.8333	53.6667	-0.177723	4	grey
1187	ATG4A	37.8333	33.3333	-0.177686	2	grey
2897	CDCA7	37.8333	33.3333	-0.177686	4	grey
3816	CSMD2	81	71.5	-0.177643	3	grey
16692	TMEM161B	58	51.1667	-0.177587	4	grey
8420	KLHL25	82.5	72.8333	-0.177504	4	grey
18808	ZNF607	47.4	41.8	-0.177396	4	grey
8060	KAZALD1	63.8333	56.3333	-0.177362	5	grey
17919	VN1R4	63.8333	56.3333	-0.177362	5	grey
12685	PPM1G	68.1667	60.1667	-0.177331	3	grey
17926	VPREB3	68.1667	60.1667	-0.177331	5	grey
18588	ZNF274	48	42.3333	-0.177305	3	grey
13890	RNF185	125.833	111.167	-0.17729	5	grey
8654	KSR2	94.1667	83.1667	-0.177207	3	grey
5543	FAM229B	65.3333	57.6667	-0.177193	3	grey
6562	GOLGA3	74	65.3333	-0.177157	4	grey
13934	RNPC3	40.8333	36	-0.177128	4	grey
4530	DNAI2	49.5	43.6667	-0.177085	3	grey
588	ALOXE3	126	111.333	-0.177042	5	grey
6786	GRIA4	88.5	78.1667	-0.176995	5	grey
6445	GLI1	33.6667	29.6667	-0.176878	2	grey
7124	HIBADH	46.6667	41.1667	-0.176878	5	grey
11021	NUDT7	51	45	-0.176878	4	grey
13017	PRSS8	85.6667	75.6667	-0.176878	3	grey
905	AREL1	52.5	46.3333	-0.176682	4	grey
12655	PPFIBP2	84.3333	74.5	-0.176633	4	grey
2667	CCDC91	71.3333	63	-0.176589	5	grey
14785	SLAMF6	35.1667	31	-0.176589	4	grey
11199	OR10J1	67	59.1667	-0.17657	4	grey
12777	PQLC2	164	145	-0.176498	2	grey
425	AGO1	72.8333	64.3333	-0.176453	3	grey
16952	TNFSF12-TNFSF13	72.8333	64.3333	-0.176453	4	grey
5520	FAM213B	87.6	77.4	-0.176453	4	grey
12369	PLCXD3	54.6	48.2	-0.176427	4	grey
5550	FAM26E	83	73.3333	-0.17638	3	grey
6779	GRHL1	101.833	90	-0.17637	6	grey
5423	FAM155B	55.5	49	-0.176323	3	grey
17213	TRIM67	70	61.8333	-0.176289	3	grey
902	ARC	79	69.8	-0.176251	1	grey
11297	OR2K2	75.8333	67	-0.176198	4	grey
13952	RORB	90.3333	79.8333	-0.176191	3	grey
6036	FRMD5	33.8	29.8	-0.176157	2	grey
6734	GPR97	67.1667	59.3333	-0.176111	2	grey
18223	XYLB	46	40.6	-0.176077	3	grey
5090	ENPP7	117.4	103.8	-0.17603	3	grey
15227	SMARCE1	58.2	51.4	-0.17603	3	grey
9701	MEX3D	40.8	36	-0.175978	4	grey
12597	POT1	68.6667	60.6667	-0.175978	3	grey
9135	LRRC30	53	46.8	-0.175949	5	grey
543	ALDH2	64.3333	56.8333	-0.175918	5	grey
4348	DENND5B	74.5	65.8333	-0.175909	2	grey
11220	OR11L1	74.5	65.8333	-0.175909	5	grey
7962	ITGB6	80.3333	71	-0.17585	5	grey
10384	NAIF1	47.8	42.2	-0.17585	4	grey
2094	C3AR1	76	67.1667	-0.175792	6	grey
[truncated: 9,703 more rows]

## Sheet: SourceData-Fig2d-SI12-T2-DRACO
	ratio	logFC
SERHL2	0.111111	-3.16993
CTCFL	0.125	-3
MARK4	0.142857	-2.80735
CDK4	0.16	-2.64386
CTH	0.183824	-2.44361
NDUFAF3	0.2	-2.32193
ACOX3	0.2	-2.32193
MAPK8	0.217391	-2.20163
NCBP1	0.21875	-2.19265
GPI	0.22	-2.18442
YARS2	0.222222	-2.16993
HGC6.3	0.222222	-2.16993
MXRA7	0.222222	-2.16993
DPP4	0.227273	-2.1375
MEIS1	0.230769	-2.11548
SLC28A2	0.230769	-2.11548
DEPDC1B	0.230769	-2.11548
AMT	0.236364	-2.08092
OR4D6	0.242424	-2.04439
C17orf89	0.25	-2
CCNT1	0.25	-2
ELP2	0.25	-2
SOD2	0.25	-2
TP73	0.25	-2
SNIP1	0.25	-2
FDX1L	0.25	-2
TRIM8	0.25	-2
JUN	0.25	-2
RAP2A	0.253968	-1.97728
ITGB7	0.26087	-1.9386
SFPQ	0.26087	-1.9386
KIF21B	0.261905	-1.93289
UBE2N	0.263158	-1.926
ZCCHC24	0.266667	-1.90689
FGD6	0.269231	-1.89308
MYC	0.272727	-1.87447
CSDE1	0.272727	-1.87447
OXA1L	0.272727	-1.87447
EIF6	0.277778	-1.848
AMMECR1	0.277778	-1.848
C14orf119	0.277778	-1.848
NPR2	0.277778	-1.848
FBLN1	0.285714	-1.80735
TEX15	0.285714	-1.80735
TAS1R3	0.285714	-1.80735
DNAJC11	0.285714	-1.80735
GRHL2	0.285714	-1.80735
SELO	0.290323	-1.78427
RESP18	0.294118	-1.76553
ZNF41	0.294118	-1.76553
NUDCD1	0.296296	-1.75489
NIN	0.296296	-1.75489
PIP4K2B	0.3	-1.73697
ENTHD1	0.301887	-1.72792
MTUS2	0.30303	-1.72247
C6	0.304348	-1.71621
MT4	0.307692	-1.70044
SLITRK3	0.307692	-1.70044
SFT2D3	0.307692	-1.70044
IKBKE	0.307692	-1.70044
ZNF774	0.310345	-1.68806
ATP2C1	0.3125	-1.67807
LGALS7B	0.3125	-1.67807
SNRPE	0.313725	-1.67243
C17orf58	0.315789	-1.66297
IGFN1	0.315789	-1.66297
TAF1A	0.315789	-1.66297
CCDC129	0.318182	-1.65208
KIAA1841	0.318182	-1.65208
RAB32	0.32	-1.64386
MT1B	0.32	-1.64386
PINX1	0.325	-1.62149
ITCH	0.333333	-1.58496
STYXL1	0.333333	-1.58496
ZNF518B	0.333333	-1.58496
HIST1H1E	0.333333	-1.58496
ACY1	0.333333	-1.58496
SOCS3	0.333333	-1.58496
PKNOX2	0.333333	-1.58496
CDKL1	0.333333	-1.58496
CALCR	0.333333	-1.58496
PCID2	0.333333	-1.58496
CER1	0.333333	-1.58496
ALK	0.333333	-1.58496
OR52B2	0.333333	-1.58496
TH	0.333333	-1.58496
C21orf2	0.333333	-1.58496
STOML2	0.333333	-1.58496
ZNF625	0.333333	-1.58496
SH3RF1	0.333333	-1.58496
COPRS	0.333333	-1.58496
BDKRB2	0.338983	-1.56071
AGO1	0.34	-1.55639
MFSD7	0.340909	-1.55254
PDPK1	0.340909	-1.55254
VAC14	0.34375	-1.54057
PSMB3	0.347826	-1.52356
HLA-DRB1	0.347826	-1.52356
OR10G7	0.348485	-1.52083
SDF2	0.348837	-1.51937
H1FNT	0.35	-1.51457
WHSC1	0.35	-1.51457
SYK	0.35	-1.51457
DSCR4	0.352941	-1.5025
THEM5	0.354167	-1.4975
OR10T2	0.354839	-1.49476
RHBDL3	0.357143	-1.48543
TSPAN1	0.357143	-1.48543
C1orf56	0.357143	-1.48543
DEFB136	0.357143	-1.48543
ATP8B3	0.357143	-1.48543
TFF3	0.36	-1.47393
MLLT1	0.363636	-1.45943
SNRPF	0.363636	-1.45943
HIBADH	0.363636	-1.45943
SLC27A2	0.363636	-1.45943
HOXC6	0.363636	-1.45943
TTC5	0.363636	-1.45943
PPARG	0.363636	-1.45943
DDX5	0.363636	-1.45943
OPN4	0.363636	-1.45943
CHRNA2	0.363636	-1.45943
TWF1	0.365385	-1.45251
GGT7	0.365854	-1.45066
MAGEL2	0.365854	-1.45066
TMED4	0.368421	-1.44057
TNRC6B	0.368421	-1.44057
LRRC2	0.368421	-1.44057
LRRTM2	0.37037	-1.43296
RSPH10B	0.37037	-1.43296
RPUSD4	0.37037	-1.43296
ZNF594	0.370968	-1.43063
SDK1	0.371429	-1.42884
SGCZ	0.375	-1.41504
TNFRSF13C	0.375	-1.41504
XPO6	0.375	-1.41504
LRRC10	0.375	-1.41504
MAGEE1	0.375	-1.41504
TCEB3C	0.375	-1.41504
C1orf87	0.375	-1.41504
HIST1H2BK	0.375	-1.41504
RAB9B	0.378378	-1.4021
PCBD1	0.378378	-1.4021
STAG3	0.37931	-1.39855
TARM1	0.37931	-1.39855
CDCA7	0.380952	-1.39232
DMRT3	0.380952	-1.39232
DLG1	0.380952	-1.39232
PCF11	0.381579	-1.38995
CEACAM3	0.382353	-1.38702
KIF4A	0.384615	-1.37851
KRBOX1	0.384615	-1.37851
ISL2	0.384615	-1.37851
TUFM	0.384615	-1.37851
INADL	0.384615	-1.37851
TBC1D8	0.384615	-1.37851
SQSTM1	0.384615	-1.37851
ELFN1	0.386364	-1.37197
NRROS	0.38806	-1.36565
PIGO	0.38843	-1.36427
IGSF8	0.388889	-1.36257
HBG1	0.388889	-1.36257
RAB39B	0.388889	-1.36257
TTC21B	0.390244	-1.35755
ADIPOR1	0.391304	-1.35364
CBY3	0.391304	-1.35364
SLC35B4	0.391304	-1.35364
RPL3	0.392857	-1.34792
NTSR1	0.392857	-1.34792
LGALS9B	0.393939	-1.34395
ABCA9	0.393939	-1.34395
HMGCS2	0.394737	-1.34104
NDFIP2	0.394737	-1.34104
ZNF596	0.394737	-1.34104
OSCAR	0.396552	-1.33442
MRPL37	0.396825	-1.33342
ZMAT5	0.4	-1.32193
HIST2H2AA4	0.4	-1.32193
HIST2H2AA3	0.4	-1.32193
TNFSF12	0.4	-1.32193
ZNF839	0.4	-1.32193
AGAP6	0.4	-1.32193
MMEL1	0.4	-1.32193
DIS3L2	0.4	-1.32193
FEM1C	0.4	-1.32193
ZNF664	0.4	-1.32193
COL9A3	0.4	-1.32193
VPS25	0.4	-1.32193
CLEC17A	0.4	-1.32193
RNF14	0.4	-1.32193
NDUFA11	0.4	-1.32193
MYH4	0.4	-1.32193
FURIN	0.4	-1.32193
PPP1R13B	0.4	-1.32193
E2F4	0.4	-1.32193
UBLCP1	0.403509	-1.30933
SAMD4A	0.404255	-1.30666
RPS11	0.405063	-1.30378
HINT3	0.40625	-1.29956
AREG	0.40625	-1.29956
FBXL3	0.406452	-1.29884
ACAA1	0.40678	-1.29768
RPTOR	0.407407	-1.29546
EHD4	0.407407	-1.29546
SSR1	0.407407	-1.29546
OASL	0.407407	-1.29546
ETS1	0.407895	-1.29373
USP20	0.409091	-1.28951
NOSIP	0.409091	-1.28951
CSH1	0.410256	-1.2854
SCAMP3	0.410256	-1.2854
OTOF	0.410256	-1.2854
ZNF608	0.411765	-1.28011
WDR83OS	0.411765	-1.28011
CAPN5	0.411765	-1.28011
GPR137C	0.411765	-1.28011
ZNF195	0.411765	-1.28011
TP53I3	0.411765	-1.28011
ZNF792	0.411765	-1.28011
MRPL34	0.411765	-1.28011
DGCR6	0.411765	-1.28011
S1PR1	0.413793	-1.27302
ASF1B	0.413793	-1.27302
TNNC1	0.413793	-1.27302
ELK4	0.414141	-1.2718
HDHD2	0.414634	-1.27009
SRD5A2	0.414634	-1.27009
PCDHB7	0.414634	-1.27009
AREL1	0.415094	-1.26849
HS1BP3	0.416667	-1.26303
RAD17	0.416667	-1.26303
BIRC3	0.416667	-1.26303
F2RL2	0.416667	-1.26303
RABEP2	0.416667	-1.26303
CTDSPL2	0.416667	-1.26303
TEX38	0.416667	-1.26303
CXorf48	0.416667	-1.26303
MAP3K7	0.416667	-1.26303
DKK2	0.416667	-1.26303
PMF1	0.416667	-1.26303
PARD6B	0.419355	-1.25376
XDH	0.419355	-1.25376
SCRT1	0.419355	-1.25376
FRS3	0.42	-1.25154
RNF123	0.421053	-1.24793
RIPPLY2	0.421053	-1.24793
TPCN2	0.421053	-1.24793
CYSLTR2	0.421053	-1.24793
YPEL2	0.421053	-1.24793
MRC1	0.421053	-1.24793
MAZ	0.421053	-1.24793
AK6	0.421053	-1.24793
RDM1	0.422222	-1.24393
ZNF613	0.422492	-1.243
RSPH6A	0.424242	-1.23704
VRK3	0.425	-1.23447
ASB2	0.425532	-1.23266
ARHGAP30	0.425926	-1.23133
NACA	0.428571	-1.22239
ROCK1	0.428571	-1.22239
CSF1	0.428571	-1.22239
KRT83	0.428571	-1.22239
QKI	0.428571	-1.22239
ATCAY	0.428571	-1.22239
ZNF609	0.428571	-1.22239
CRCP	0.428571	-1.22239
DTNB	0.428571	-1.22239
ACTR8	0.428571	-1.22239
TMEM131	0.428571	-1.22239
CPSF1	0.428571	-1.22239
SNAPC1	0.428571	-1.22239
SOBP	0.428571	-1.22239
DHX35	0.428571	-1.22239
VDAC3	0.428571	-1.22239
CDKN2AIP	0.428571	-1.22239
BAZ1B	0.428571	-1.22239
DDX51	0.428571	-1.22239
FTSJ2	0.428571	-1.22239
TEX28	0.428571	-1.22239
FAM155B	0.430769	-1.21501
POLR3G	0.431818	-1.2115
DHPS	0.432432	-1.20945
SNRNP25	0.432432	-1.20945
LHFPL4	0.433333	-1.20645
CA10	0.433962	-1.20436
SGCG	0.434783	-1.20163
PSMD7	0.434783	-1.20163
ADRB3	0.434783	-1.20163
LRFN2	0.434783	-1.20163
C19orf40	0.434783	-1.20163
RBPMS2	0.434783	-1.20163
IGFBP6	0.435897	-1.19794
PDAP1	0.435897	-1.19794
BAD	0.4375	-1.19265
JMJD4	0.4375	-1.19265
NDUFS5	0.4375	-1.19265
RASGRP2	0.4375	-1.19265
ZBTB40	0.4375	-1.19265
ERN1	0.438596	-1.18903
NDUFA2	0.439394	-1.18641
LRRC56	0.44	-1.18442
PLIN1	0.44	-1.18442
GOLGA8O	0.44	-1.18442
ACTR3C	0.44	-1.18442
C5orf48	0.441176	-1.18057
RAD9A	0.441176	-1.18057
KIAA0391	0.441176	-1.18057
FADS6	0.441176	-1.18057
C1orf198	0.441176	-1.18057
UTF1	0.44186	-1.17834
KBTBD2	0.44186	-1.17834
EHD1	0.44186	-1.17834
PLTP	0.442623	-1.17585
LUZP6	0.444444	-1.16993
RNPS1	0.444444	-1.16993
HFE2	0.444444	-1.16993
KRT75	0.444444	-1.16993
BCR	0.444444	-1.16993
ST18	0.444444	-1.16993
MED8	0.444444	-1.16993
SF1	0.444444	-1.16993
IDNK	0.444444	-1.16993
HLF	0.444444	-1.16993
ARMC9	0.444444	-1.16993
CTNNA1	0.444444	-1.16993
CROCC	0.444444	-1.16993
NDRG2	0.444444	-1.16993
ATL3	0.445946	-1.16506
OLFM1	0.446154	-1.16439
CCDC80	0.447368	-1.16046
WDR18	0.447368	-1.16046
CYB561	0.448276	-1.15754
CHST13	0.44898	-1.15528
POLH	0.45	-1.152
PTPRN2	0.45	-1.152
ZNF638	0.45	-1.152
SLC2A1	0.45	-1.152
C12orf61	0.45	-1.152
RETN	0.45	-1.152
GMPR	0.45	-1.152
NPAS3	0.45	-1.152
GPR152	0.45098	-1.14886
DMAP1	0.45098	-1.14886
C2	0.45098	-1.14886
CARD16	0.451613	-1.14684
DRAXIN	0.451613	-1.14684
OSGIN1	0.451613	-1.14684
TAS2R8	0.451613	-1.14684
IQGAP2	0.451613	-1.14684
MAN1C1	0.451613	-1.14684
MFAP5	0.45283	-1.14296
FLJ45513	0.45283	-1.14296
OR2A2	0.45283	-1.14296
USH1G	0.454545	-1.1375
ICAM4	0.454545	-1.1375
GPR124	0.454545	-1.1375
OSBPL7	0.454545	-1.1375
ZNF80	0.454545	-1.1375
GRAP2	0.454545	-1.1375
APOBEC3C	0.454545	-1.1375
MANSC1	0.454545	-1.1375
TRIM26	0.454545	-1.1375
CDKN1C	0.454545	-1.1375
SHISA6	0.454545	-1.1375
MC4R	0.454545	-1.1375
IRGM	0.454545	-1.1375
KRTAP9-4	0.454545	-1.1375
ALG1L	0.454545	-1.1375
RASSF9	0.454545	-1.1375
SLC35F1	0.456647	-1.13085
OR51Q1	0.457143	-1.12928
KRR1	0.457143	-1.12928
NCKAP5L	0.457627	-1.12776
FAM98C	0.458333	-1.12553
ZKSCAN5	0.458333	-1.12553
RBMXL2	0.458333	-1.12553
LHFPL5	0.458333	-1.12553
GMPS	0.458333	-1.12553
PLK3	0.458333	-1.12553
DBR1	0.458333	-1.12553
SAMD15	0.458333	-1.12553
MFF	0.459016	-1.12338
KRTAP4-4	0.459459	-1.12199
P2RX1	0.46	-1.12029
PCCA	0.46	-1.12029
MUC6	0.460317	-1.1193
GSKIP	0.461538	-1.11548
KLF15	0.461538	-1.11548
RNF44	0.461538	-1.11548
FOXE3	0.461538	-1.11548
MT1A	0.461538	-1.11548
HAGH	0.461538	-1.11548
FAM111B	0.461538	-1.11548
ATAD5	0.461538	-1.11548
MFSD5	0.461538	-1.11548
UBA52	0.461538	-1.11548
LRRFIP1	0.461538	-1.11548
TDRD3	0.461538	-1.11548
TIRAP	0.461538	-1.11548
STARD10	0.461538	-1.11548
ACAA2	0.461538	-1.11548
MYO5C	0.461538	-1.11548
C9orf156	0.463415	-1.10962
FOXN4	0.464286	-1.10692
SLCO2A1	0.464286	-1.10692
TEX12	0.464286	-1.10692
VDR	0.464286	-1.10692
C5orf46	0.464286	-1.10692
RNF146	0.464286	-1.10692
OR5V1	0.464286	-1.10692
PAF1	0.464286	-1.10692
CCR4	0.465517	-1.10309
ACAP1	0.465909	-1.10188
RUFY1	0.466667	-1.09954
YWHAE	0.466667	-1.09954
OR7A5	0.466667	-1.09954
RXFP4	0.466667	-1.09954
RPS29	0.466667	-1.09954
SELENBP1	0.466667	-1.09954
PAX8	0.466667	-1.09954
PLAA	0.466667	-1.09954
TNFSF15	0.466667	-1.09954
TFR2	0.46789	-1.09576
PGM1	0.468354	-1.09433
PNMA3	0.46875	-1.09311
UCP2	0.46875	-1.09311
CPZ	0.469388	-1.09115
TBC1D22A	0.469388	-1.09115
ZNF674	0.470588	-1.08746
FBXO39	0.470588	-1.08746
PFDN5	0.470588	-1.08746
MNT	0.470588	-1.08746
TRNAU1AP	0.470588	-1.08746
SERF1A	0.470588	-1.08746
WDR25	0.470588	-1.08746
SPOCD1	0.470588	-1.08746
GTF3C6	0.470588	-1.08746
C17orf77	0.470588	-1.08746
SERF1B	0.470588	-1.08746
C7orf49	0.472222	-1.08246
ISM1	0.472222	-1.08246
SLC25A20	0.472973	-1.08017
COL6A1	0.473684	-1.078
SCMH1	0.473684	-1.078
RILPL2	0.473684	-1.078
RABEPK	0.473684	-1.078
DEFB106B	0.473684	-1.078
FAM115C	0.473684	-1.078
AMBRA1	0.473684	-1.078
CYP7A1	0.473684	-1.078
DEFB106A	0.473684	-1.078
FAT4	0.473684	-1.078
GRTP1	0.474576	-1.07529
SLC16A12	0.475	-1.074
COX8C	0.47541	-1.07276
MRPL12	0.475728	-1.07179
ERVFRD-1	0.47619	-1.07039
RSPH10B2	0.47619	-1.07039
LRRC4	0.47619	-1.07039
SIRPA	0.47619	-1.07039
CNRIP1	0.47619	-1.07039
SLC17A7	0.47619	-1.07039
WBP1	0.47619	-1.07039
MORC1	0.47619	-1.07039
CARHSP1	0.477273	-1.06711
MPPE1	0.478261	-1.06413
GEN1	0.478261	-1.06413
PPP3R2	0.478261	-1.06413
FCRL3	0.478261	-1.06413
BCL2L11	0.478261	-1.06413
ZSCAN21	0.478261	-1.06413
HEPACAM2	0.479592	-1.06012
NPRL3	0.48	-1.05889
NPAS2	0.48	-1.05889
TLK2	0.48	-1.05889
UBE2M	0.48	-1.05889
ATPAF1	0.48	-1.05889
DYNLRB1	0.48	-1.05889
PIWIL3	0.481013	-1.05585
ARPC1B	0.481132	-1.0555
OR2V1	0.481481	-1.05445
AHSA1	0.481481	-1.05445
IL22RA2	0.481481	-1.05445
NUDT14	0.482143	-1.05247
DEFB114	0.482759	-1.05063
CD200R1L	0.482759	-1.05063
CHD2	0.483871	-1.04731
EIF3F	0.483871	-1.04731
RC3H2	0.483871	-1.04731
S100A6	0.483871	-1.04731
ZNF805	0.483871	-1.04731
CAPN2	0.483871	-1.04731
KLHL34	0.484848	-1.04439
SAMD13	0.484848	-1.04439
CTSS	0.484848	-1.04439
IQCF3	0.484848	-1.04439
POLR3GL	0.484848	-1.04439
FGF22	0.485714	-1.04182
TCTA	0.485714	-1.04182
HIST2H2AB	0.485714	-1.04182
ACKR2	0.485714	-1.04182
MMP15	0.486111	-1.04064
R3HDM2	0.487179	-1.03747
UBASH3B	0.487179	-1.03747
ATG10	0.487805	-1.03562
DHRS7	0.487805	-1.03562
EP400	0.487805	-1.03562
FLNA	0.488095	-1.03477
NECAB3	0.488372	-1.03395
HBEGF	0.488372	-1.03395
DUOX1	0.488889	-1.03242
ATXN1L	0.488889	-1.03242
UBTD2	0.488889	-1.03242
OR10C1	0.489362	-1.03103
MPP2	0.489362	-1.03103
NLRP4	0.489796	-1.02975
SNCG	0.489796	-1.02975
PMM2	0.489796	-1.02975
PPWD1	0.49	-1.02915
ANAPC13	0.490196	-1.02857
IDUA	0.490196	-1.02857
PFN1	0.490566	-1.02748
CHMP3	0.490909	-1.02647
RNF103-CHMP3	0.490909	-1.02647
RNF6	0.491228	-1.02554
PDE3A	0.491228	-1.02554
PALLD	0.491228	-1.02554
SLC14A1	0.491803	-1.02385
OR6S1	0.492063	-1.02308
MCOLN2	0.492063	-1.02308
MED1	0.492958	-1.02046
PCDHA12	0.492958	-1.02046
RNPEP	0.493506	-1.01886
NFE2L3	0.494949	-1.01465
TP53RK	0.5	-1
MS4A4A	0.5	-1
MRRF	0.5	-1
POM121C	0.5	-1
ZNF432	0.5	-1
LARP4B	0.5	-1
PRODH2	0.5	-1
RPL32	0.5	-1
ADAM11	0.5	-1
C8orf4	0.5	-1
ZNF516	0.5	-1
MZT2B	0.5	-1
ATP5C1	0.5	-1
NAA11	0.5	-1
ALPK2	0.5	-1
SPATS2	0.5	-1
KIF23	0.5	-1
WTIP	0.5	-1
CDY2B	0.5	-1
KIF20A	0.5	-1
EPC2	0.5	-1
RPL7L1	0.5	-1
MRPL15	0.5	-1
PDE6B	0.5	-1
PDHX	0.5	-1
MAML3	0.5	-1
MAMSTR	0.5	-1
PCDHB1	0.5	-1
LYRM1	0.5	-1
TMSB10	0.5	-1
SHROOM3	0.5	-1
TUSC1	0.5	-1
PDE10A	0.5	-1
SEH1L	0.5	-1
FAM98A	0.5	-1
FAM91A1	0.5	-1
FAM86B1	0.5	-1
AXIN1	0.5	-1
DDX10	0.5	-1
CACNA1A	0.5	-1
SKA2	0.5	-1
LRRC8C	0.5	-1
MGARP	0.5	-1
SBNO2	0.5	-1
PLXDC2	0.5	-1
FOSL2	0.5	-1
FRS2	0.5	-1
URGCP	0.5	-1
UROC1	0.5	-1
ZNF407	0.5	-1
POLB	0.5	-1
CDC37	0.5	-1
FZD1	0.5	-1
LEPREL2	0.5	-1
SMCR9	0.5	-1
MED26	0.5	-1
PARVA	0.5	-1
KIAA1919	0.5	-1
EMILIN3	0.5	-1
CLDN9	0.5	-1
RAD23B	0.5	-1
SWSAP1	0.5	-1
GRM4	0.5	-1
PLD3	0.5	-1
HRCT1	0.5	-1
VPS72	0.5	-1
ANKRD2	0.5	-1
HOXD10	0.5	-1
VPS37C	0.5	-1
HNRNPUL2	0.5	-1
C17orf47	0.5	-1
ASH2L	0.5	-1
OR1S2	0.5	-1
PAQR7	0.5	-1
OR2B11	0.5	-1
PRDM4	0.5	-1
PGLYRP2	0.5	-1
HIST1H2AK	0.5	-1
DLAT	0.5	-1
DNAJC14	0.5	-1
C11orf40	0.5	-1
OR4K2	0.5	-1
ASB3	0.5	-1
ARHGEF5	0.5	-1
HDHD1	0.5	-1
CYB561A3	0.5	-1
COPE	0.5	-1
TBX2	0.5	-1
BUB3	0.5	-1
PTMA	0.5	-1
CLASRP	0.5	-1
SULT1A4	0.5	-1
RASA4B	0.5	-1
EIF3K	0.5	-1
SRP9	0.5	-1
WDR62	0.5	-1
CFP	0.5	-1
CFL2	0.5	-1
GNL3L	0.5	-1
RASA4	0.5	-1
NFATC2IP	0.5	-1
GM2A	0.5	-1
SQRDL	0.5	-1
KCNG4	0.5	-1
SPPL2B	0.5	-1
ZNF124	0.5	-1
TPRA1	0.5	-1
CEP44	0.5	-1
PPM1H	0.5	-1
RGL4	0.5	-1
SRPR	0.5	-1
TGOLN2	0.5	-1
STUB1	0.5	-1
GPR56	0.5	-1
EFEMP1	0.5	-1
BOK	0.5	-1
GPM6B	0.5	-1
RBX1	0.5	-1
CHRNB4	0.5	-1
IRAK1BP1	0.5	-1
ISG20L2	0.5	-1
PLEKHG2	0.5	-1
SETD1B	0.5	-1
LEPREL1	0.503704	-0.989353
C1orf186	0.504348	-0.987509
SLC13A3	0.504673	-0.986579
FBXO44	0.506494	-0.981384
KRTAP7-1	0.506849	-0.980371
C15orf56	0.506849	-0.980371
SERPINA1	0.507692	-0.977974
TPSAB1	0.508772	-0.974909
C2orf40	0.509091	-0.974005
TPRG1L	0.509434	-0.973033
C1orf151-NBL1	0.509677	-0.972344
KPTN	0.509804	-0.971986
PACSIN1	0.510638	-0.969626
MAP1LC3B	0.510638	-0.969626
DDX24	0.510638	-0.969626
GEM	0.511111	-0.968291
BNIP1	0.511111	-0.968291
EVPLL	0.511111	-0.968291
DNASE2	0.511111	-0.968291
TMEM66	0.511111	-0.968291
ABCC1	0.511111	-0.968291
DGKH	0.511628	-0.966833
C2orf61	0.511628	-0.966833
FICD	0.511628	-0.966833
ZBTB21	0.512195	-0.965235
NME2	0.512821	-0.963474
UBQLN2	0.512821	-0.963474
PPP1R13L	0.512821	-0.963474
PDE4D	0.513514	-0.961526
LHX9	0.513514	-0.961526
SPTBN2	0.513514	-0.961526
POSTN	0.514286	-0.959358
STEAP4	0.514286	-0.959358
HOXD3	0.514286	-0.959358
WDR76	0.514706	-0.95818
OR51E1	0.515152	-0.956931
SFRP1	0.515152	-0.956931
IQCJ-SCHIP1	0.515152	-0.956931
IQCJ	0.515152	-0.956931
HSPB7	0.515152	-0.956931
SPAG7	0.515152	-0.956931
TTC27	0.515152	-0.956931
IQCF5	0.515625	-0.955606
HMGXB4	0.516129	-0.954196
MYOM2	0.516129	-0.954196
PAQR3	0.516129	-0.954196
C9orf96	0.516304	-0.953706
FSD2	0.516854	-0.952171
NT5C	0.517241	-0.95109
RPL28	0.517241	-0.95109
GSTT2B	0.517241	-0.95109
TEPP	0.517241	-0.95109
ARHGEF40	0.517857	-0.949374
TPRX1	0.517857	-0.949374
BANF2	0.518072	-0.948775
GID8	0.518519	-0.947533
PRMT5	0.518519	-0.947533
C20orf201	0.518519	-0.947533
RPS25	0.518519	-0.947533
FAU	0.518519	-0.947533
CACHD1	0.518519	-0.947533
ABHD5	0.518519	-0.947533
MRP63	0.518519	-0.947533
SEPW1	0.519231	-0.945552
EHBP1L1	0.519231	-0.945552
TMEM132B	0.519231	-0.945552
FOXI3	0.52	-0.943416
TXNIP	0.52	-0.943416
MINK1	0.52	-0.943416
C11orf31	0.52	-0.943416
NFYC	0.52	-0.943416
CRY2	0.52	-0.943416
C1orf233	0.52	-0.943416
HJURP	0.52	-0.943416
TEKT4	0.52	-0.943416
CD300C	0.520833	-0.941106
COLEC10	0.520833	-0.941106
EIF2D	0.521368	-0.939627
PROM1	0.521739	-0.938599
ZNF709	0.521739	-0.938599
SKAP1	0.521739	-0.938599
EXOSC8	0.521739	-0.938599
KDM4C	0.521739	-0.938599
CDYL	0.521739	-0.938599
C17orf62	0.521739	-0.938599
POLR3C	0.521739	-0.938599
PTCHD1	0.521739	-0.938599
RASSF1	0.521739	-0.938599
TOR1AIP1	0.521739	-0.938599
FGD5	0.522388	-0.936806
PTAFR	0.522523	-0.936435
TIGD6	0.522727	-0.93587
RFWD3	0.522727	-0.93587
RABL5	0.522727	-0.93587
ADAMTS14	0.523256	-0.934412
IQSEC3	0.523256	-0.934412
NECAP1	0.52381	-0.932886
C22orf29	0.52381	-0.932886
FBXO9	0.52381	-0.932886
CCDC3	0.52381	-0.932886
FAM229B	0.52381	-0.932886
C10orf35	0.52381	-0.932886
DRG1	0.52381	-0.932886
SLC9A3R1	0.52381	-0.932886
ADAMTSL3	0.52381	-0.932886
CUL3	0.52381	-0.932886
GTF2IRD1	0.52381	-0.932886
PAX4	0.52381	-0.932886
PLEKHG6	0.524752	-0.930291
OR4K17	0.525	-0.929611
ARHGDIG	0.525	-0.929611
FAM186B	0.526316	-0.925999
GPER1	0.526316	-0.925999
TXNRD1	0.526316	-0.925999
SLC4A2	0.526316	-0.925999
C16orf89	0.526316	-0.925999
MARCO	0.526316	-0.925999
TRMT44	0.526316	-0.925999
TMEM67	0.526316	-0.925999
SELRC1	0.526316	-0.925999
C1orf35	0.526316	-0.925999
ERP44	0.526316	-0.925999
ZNF692	0.527132	-0.923764
PADI1	0.527273	-0.923379
MAGEH1	0.527473	-0.922832
OR52R1	0.527778	-0.921997
ST5	0.527778	-0.921997
AURKAIP1	0.527778	-0.921997
DPPA2	0.527778	-0.921997
ZNF416	0.527778	-0.921997
TCF19	0.527778	-0.921997
LRP5L	0.528302	-0.920566
PPEF2	0.528455	-0.920147
GABRR2	0.529412	-0.917538
CD302	0.529412	-0.917538
FAM19A2	0.529412	-0.917538
CASQ1	0.529412	-0.917538
POLDIP3	0.529412	-0.917538
MC1R	0.529412	-0.917538
KRTAP10-1	0.529412	-0.917538
UBE2B	0.529412	-0.917538
NBEAL2	0.529412	-0.917538
SPTLC3	0.529412	-0.917538
RIMS4	0.529412	-0.917538
SRSF3	0.529412	-0.917538
TMEM178A	0.529412	-0.917538
UBXN2A	0.53012	-0.915608
FABP5	0.530303	-0.915111
MAP1LC3A	0.530864	-0.913585
VSIG10	0.53125	-0.912537
TSR2	0.53125	-0.912537
C1orf227	0.53125	-0.912537
EGF	0.53125	-0.912537
PLEKHA1	0.531646	-0.911463
HEATR1	0.531646	-0.911463
ZSCAN29	0.531646	-0.911463
ZNF780A	0.531915	-0.910733
DDX39A	0.532258	-0.909802
ADAMTSL2	0.532609	-0.908852
MTMR14	0.533333	-0.906891
MANF	0.533333	-0.906891
MEX3D	0.533333	-0.906891
MSR1	0.533333	-0.906891
INTU	0.533333	-0.906891
APOOL	0.533333	-0.906891
C2orf16	0.533333	-0.906891
TAF7	0.533333	-0.906891
C7orf43	0.533333	-0.906891
TTI1	0.533333	-0.906891
TAB1	0.533333	-0.906891
MYOG	0.533333	-0.906891
TBC1D17	0.533333	-0.906891
PDHA2	0.533333	-0.906891
STARD3	0.533333	-0.906891
C1orf123	0.533333	-0.906891
SLC25A36	0.533333	-0.906891
CDRT15	0.533333	-0.906891
KRTAP9-1	0.533333	-0.906891
SLC25A40	0.533333	-0.906891
BBS10	0.533333	-0.906891
CXorf40A	0.534247	-0.904422
PSMB8	0.534247	-0.904422
C7orf26	0.534483	-0.903785
PCDH10	0.534653	-0.903324
FAM19A3	0.534884	-0.902703
COMMD2	0.534884	-0.902703
NDUFS1	0.534884	-0.902703
POP7	0.534884	-0.902703
FOXD4	0.535519	-0.90099
GALNS	0.535714	-0.900464
ARFIP1	0.535714	-0.900464
NDNF	0.535714	-0.900464
PROK1	0.535714	-0.900464
MICU1	0.535714	-0.900464
GTSF1	0.536232	-0.899071
NCOA5	0.536585	-0.89812
CENPK	0.536585	-0.89812
HELZ2	0.536585	-0.89812
CYBRD1	0.536585	-0.89812
XRN1	0.537037	-0.896907
EEA1	0.5375	-0.895663
CRTC2	0.537736	-0.89503
TMEM196	0.538462	-0.893085
ZNF736	0.538462	-0.893085
SMIM13	0.538462	-0.893085
NDUFA10	0.538462	-0.893085
BCKDHB	0.538462	-0.893085
SPACA4	0.538462	-0.893085
KIAA0020	0.538462	-0.893085
MDGA1	0.538462	-0.893085
SIX4	0.538462	-0.893085
FBXO2	0.538462	-0.893085
SMPD2	0.538462	-0.893085
SUDS3	0.538462	-0.893085
NMNAT3	0.538462	-0.893085
EIF1	0.538462	-0.893085
CAPG	0.538462	-0.893085
PDS5B	0.538462	-0.893085
SALL4	0.538462	-0.893085
NSRP1	0.538462	-0.893085
MYO7B	0.538462	-0.893085
AQP4	0.538462	-0.893085
SPATA31E1	0.538462	-0.893085
C4orf32	0.538462	-0.893085
ASPHD1	0.54	-0.888969
TP53BP2	0.54	-0.888969
DLX5	0.54023	-0.888355
YY1AP1	0.540541	-0.887525
ZNF384	0.540541	-0.887525
ZFP112	0.540541	-0.887525
EXO5	0.540541	-0.887525
TIA1	0.540541	-0.887525
ATP1A3	0.540541	-0.887525
MFAP4	0.540984	-0.886343
FAR1	0.541667	-0.884523
ZNF879	0.541667	-0.884523
FOXO1	0.541667	-0.884523
ZNF35	0.541667	-0.884523
MRPL45	0.541667	-0.884523
E2F8	0.541667	-0.884523
CHTF8	0.542169	-0.883186
ARID5A	0.542857	-0.881356
SUSD2	0.542857	-0.881356
GLA	0.54321	-0.880418
ZNF837	0.54321	-0.880418
TBC1D14	0.543478	-0.879706
FRG2B	0.543478	-0.879706
CYP4F2	0.543478	-0.879706
CERS1	0.54386	-0.878694
RERGL	0.54386	-0.878694
SS18	0.54386	-0.878694
NFAM1	0.54386	-0.878694
KMT2E	0.54386	-0.878694
AGPAT5	0.545455	-0.874469
VIPR1	0.545455	-0.874469
VSIG10L	0.545455	-0.874469
HIGD2A	0.545455	-0.874469
MTFR1	0.545455	-0.874469
RUSC1	0.545455	-0.874469
MAP7D3	0.545455	-0.874469
PIM3	0.545455	-0.874469
VPS39	0.545455	-0.874469
RGS2	0.545455	-0.874469
FGF8	0.545455	-0.874469
AQP5	0.545455	-0.874469
NALCN	0.545455	-0.874469
KLHL11	0.545455	-0.874469
GAPDH	0.545455	-0.874469
BRD1	0.545455	-0.874469
ARHGDIA	0.545455	-0.874469
GPIHBP1	0.545455	-0.874469
RAB5A	0.545455	-0.874469
MEOX2	0.545455	-0.874469
ZNF235	0.545455	-0.874469
KRT25	0.546012	-0.872995
CSNK2B	0.546012	-0.872995
CD84	0.546667	-0.871267
GLOD4	0.546875	-0.870717
MYO18A	0.54717	-0.869939
PRAMEF13	0.547619	-0.868755
MFSD6L	0.547619	-0.868755
ZDHHC2	0.547619	-0.868755
CYP2S1	0.547945	-0.867896
ALKBH1	0.547945	-0.867896
MAPKAPK2	0.547945	-0.867896
WARS	0.548387	-0.866733
ZNF648	0.548387	-0.866733
ZMYND10	0.548387	-0.866733
MPO	0.548387	-0.866733
NRXN1	0.548638	-0.866073
FST	0.54878	-0.865699
TMEM191B	0.54902	-0.86507
NCKIPSD	0.54902	-0.86507
HAPLN2	0.54902	-0.86507
OPN1LW	0.549296	-0.864345
HMX2	0.549296	-0.864345
SOX3	0.549451	-0.863938
GPATCH3	0.55	-0.862496
FZD3	0.55	-0.862496
MLIP	0.55	-0.862496
FHOD1	0.55	-0.862496
WDR37	0.55	-0.862496
ARPC4-TTLL3	0.55	-0.862496
ARPC4	0.55	-0.862496
FAM166B	0.55	-0.862496
HDAC7	0.55	-0.862496
OSR1	0.55	-0.862496
SUB1	0.55	-0.862496
RCSD1	0.550562	-0.861024
DHX32	0.550725	-0.860597
CXCL13	0.550725	-0.860597
TIAM1	0.55102	-0.859822
ADCY7	0.55102	-0.859822
CCDC179	0.551515	-0.858528
IMPDH2	0.551724	-0.857981
IMPDH1	0.551724	-0.857981
WDR13	0.551724	-0.857981
PRM2	0.551724	-0.857981
NANOS3	0.551724	-0.857981
TMIE	0.551724	-0.857981
CASP14	0.552239	-0.856636
C15orf32	0.552239	-0.856636
SMN1	0.552632	-0.85561
THTPA	0.552632	-0.85561
KCNE1L	0.552632	-0.85561
RAB4B	0.552632	-0.85561
CDK5	0.553191	-0.854149
CTSK	0.553191	-0.854149
PRRX1	0.553191	-0.854149
OR2V2	0.553571	-0.853159
SSH2	0.553571	-0.853159
MICB	0.553846	-0.852443
RALGAPA1	0.554054	-0.851901
HIST3H3	0.554054	-0.851901
ZNF76	0.554217	-0.851477
PICALM	0.554217	-0.851477
AMICA1	0.554264	-0.851356
UPK1A	0.554348	-0.851137
TAF9	0.554348	-0.851137
ASPA	0.554545	-0.850622
PNLIPRP1	0.555556	-0.847997
ATP8A1	0.555556	-0.847997
SYT5	0.555556	-0.847997
MPDU1	0.555556	-0.847997
ZNF93	0.555556	-0.847997
PIK3R4	0.555556	-0.847997
FOXH1	0.555556	-0.847997
LPAR3	0.555556	-0.847997
PHB	0.555556	-0.847997
LRGUK	0.555556	-0.847997
C14orf178	0.555556	-0.847997
RPL11	0.555556	-0.847997
FKBPL	0.555556	-0.847997
CD79A	0.555556	-0.847997
LRIG2	0.555556	-0.847997
NDUFAF5	0.555556	-0.847997
CYP2A13	0.555556	-0.847997
DTX2	0.555556	-0.847997
SULT4A1	0.555556	-0.847997
ZC3H14	0.555556	-0.847997
MFAP2	0.555556	-0.847997
VOPP1	0.555556	-0.847997
SMTN	0.555556	-0.847997
LAMC2	0.555556	-0.847997
LYSMD3	0.555556	-0.847997
EIF2B1	0.555556	-0.847997
DNAJC9	0.555556	-0.847997
HELZ	0.555556	-0.847997
LEFTY2	0.555556	-0.847997
DOK5	0.555556	-0.847997
MAP3K5	0.555556	-0.847997
ADAMTS5	0.555556	-0.847997
AQP3	0.555556	-0.847997
SEMA6B	0.555556	-0.847997
NPIPA5	0.555556	-0.847997
ZNF721	0.555556	-0.847997
COQ2	0.556818	-0.844722
ZNF574	0.556962	-0.844349
HOXB9	0.557692	-0.842459
OAF	0.557971	-0.841738
MMP25	0.55814	-0.841302
TRIM74	0.55814	-0.841302
SEMA4B	0.55814	-0.841302
PSPC1	0.558442	-0.840522
NOP56	0.558559	-0.84022
BMS1	0.558824	-0.839535
SCLY	0.558824	-0.839535
CCDC180	0.559055	-0.838938
TEKT2	0.559524	-0.837729
IFNA4	0.56	-0.836501
SOS1	0.56	-0.836501
PTPRE	0.56	-0.836501
FZD5	0.56	-0.836501
TRIM64B	0.56	-0.836501
CDK3	0.56	-0.836501
ZNF281	0.56	-0.836501
OR4A16	0.56	-0.836501
PDGFA	0.56	-0.836501
ASB16	0.560284	-0.835771
OR11L1	0.56044	-0.835369
KLC2	0.560606	-0.834941
ATP5G2	0.560748	-0.834576
PIM1	0.560976	-0.83399
DHTKD1	0.560976	-0.83399
PPP1R9B	0.560976	-0.83399
GDAP1L1	0.560976	-0.83399
TRIM40	0.561404	-0.83289
HMOX2	0.561576	-0.832446
ITGA8	0.561644	-0.832273
RTBDN	0.5625	-0.830075
CTSO	0.5625	-0.830075
MIS18A	0.5625	-0.830075
MINOS1	0.5625	-0.830075
CCNY	0.5625	-0.830075
CACNG1	0.5625	-0.830075
SIL1	0.5625	-0.830075
CBX4	0.5625	-0.830075
SLC25A23	0.5625	-0.830075
TNRC6A	0.5625	-0.830075
GAL3ST4	0.5625	-0.830075
FOXL2	0.5625	-0.830075
STXBP6	0.5625	-0.830075
BTN2A2	0.5625	-0.830075
EPHA8	0.5625	-0.830075
SPHK1	0.5625	-0.830075
STOML1	0.5625	-0.830075
C14orf166	0.5625	-0.830075
BPNT1	0.5625	-0.830075
C17orf75	0.5625	-0.830075
PTPRT	0.5625	-0.830075
WFDC5	0.56338	-0.827819
C9orf78	0.563636	-0.827163
KIAA0825	0.563636	-0.827163
CCDC13	0.563636	-0.827163
FGD3	0.564103	-0.825971
GTF2A2	0.564103	-0.825971
ACPL2	0.564103	-0.825971
LDHAL6B	0.564516	-0.824913
LTV1	0.564516	-0.824913
ATF7	0.565217	-0.823122
GBX2	0.565217	-0.823122
ING2	0.565217	-0.823122
LOC283710	0.565217	-0.823122
SDHA	0.565217	-0.823122
PPAPDC3	0.565217	-0.823122
DZIP3	0.565217	-0.823122
IL1B	0.565217	-0.823122
NTPCR	0.565217	-0.823122
PLXDC1	0.565217	-0.823122
ILDR2	0.565217	-0.823122
DUS1L	0.565217	-0.823122
SRSF8	0.565217	-0.823122
NAP1L4	0.565217	-0.823122
KLRF2	0.565217	-0.823122
CELF6	0.565217	-0.823122
TMCC3	0.565217	-0.823122
LRRK2	0.565789	-0.821663
TANC1	0.566038	-0.82103
CIRBP	0.566667	-0.819428
C10orf137	0.566667	-0.819428
RPA3	0.566667	-0.819428
CARNS1	0.566667	-0.819428
CRAT	0.566667	-0.819428
ATAD3C	0.566667	-0.819428
MRGPRF	0.56701	-0.818553
ZNF559-ZNF177	0.56701	-0.818553
NEUROD1	0.567164	-0.818162
ADAR	0.567308	-0.817797
MRPL51	0.567568	-0.817136
COMMD10	0.567568	-0.817136
AMD1	0.567568	-0.817136
CXorf27	0.568182	-0.815575
DYNC1LI1	0.568345	-0.81516
PLEKHF1	0.568627	-0.814444
S100A5	0.568627	-0.814444
RPS15A	0.568627	-0.814444
C20orf96	0.568966	-0.813587
OR2W1	0.568966	-0.813587
MAPK7	0.569444	-0.812373
TAGLN2	0.57037	-0.810029
PIGB	0.571429	-0.807355
ZYG11B	0.571429	-0.807355
PARL	0.571429	-0.807355
GSTCD	0.571429	-0.807355
MSRA	0.571429	-0.807355
TEX10	0.571429	-0.807355
XRCC5	0.571429	-0.807355
UPK3A	0.571429	-0.807355
C15orf27	0.571429	-0.807355
PEA15	0.571429	-0.807355
GUCA1B	0.571429	-0.807355
LGALS9	0.571429	-0.807355
CYCS	0.571429	-0.807355
KDM5A	0.571429	-0.807355
CSNK1E	0.571429	-0.807355
KHSRP	0.571429	-0.807355
PFKL	0.571429	-0.807355
PHACTR3	0.571429	-0.807355
ZNF33B	0.571429	-0.807355
CYP46A1	0.571429	-0.807355
HES1	0.571429	-0.807355
FTSJ3	0.571429	-0.807355
UBXN11	0.571429	-0.807355
TDG	0.571429	-0.807355
PIGP	0.571429	-0.807355
CHAT	0.571429	-0.807355
GMIP	0.571429	-0.807355
COLGALT2	0.571429	-0.807355
RALGAPA2	0.571429	-0.807355
ALG9	0.571429	-0.807355
NPAP1	0.571429	-0.807355
RBM38	0.571429	-0.807355
NOC3L	0.571429	-0.807355
RIMBP3	0.571429	-0.807355
CA2	0.571429	-0.807355
EIF3H	0.571429	-0.807355
RHOT2	0.571429	-0.807355
ACOT2	0.571429	-0.807355
CD3E	0.571429	-0.807355
NDUFS8	0.571429	-0.807355
NDUFAF6	0.571429	-0.807355
AMHR2	0.571429	-0.807355
ALDH2	0.571429	-0.807355
NTS	0.571429	-0.807355
SIGLEC14	0.571429	-0.807355
MSRB2	0.571429	-0.807355
SPATA8	0.571429	-0.807355
SH2B3	0.571429	-0.807355
MAF	0.571429	-0.807355
CCDC83	0.571429	-0.807355
PSMC5	0.571429	-0.807355
DHX36	0.571429	-0.807355
GRK7	0.571429	-0.807355
TMEM120B	0.571429	-0.807355
OBSL1	0.571429	-0.807355
RAB35	0.571429	-0.807355
AKNA	0.571429	-0.807355
RAB21	0.573034	-0.803308
MTMR1	0.573171	-0.802963
GPS2	0.573171	-0.802963
WDR67	0.573333	-0.802554
KCNJ5	0.573643	-0.801774
HSD17B7	0.57377	-0.801454
TAF1C	0.57377	-0.801454
NKG7	0.574074	-0.800691
ARID4A	0.574074	-0.800691
UBD	0.574074	-0.800691
ZC2HC1C	0.574074	-0.800691
ASB12	0.574468	-0.799701
FAM151B	0.574468	-0.799701
TBC1D19	0.574468	-0.799701
LRRC72	0.574468	-0.799701
VN1R4	0.575	-0.798366
E2F3	0.575472	-0.797183
IDI2	0.575472	-0.797183
C15orf43	0.575758	-0.796467
PEX14	0.575758	-0.796467
SAMD9L	0.575758	-0.796467
TNKS2	0.575758	-0.796467
ZNF99	0.575758	-0.796467
MTCH1	0.576471	-0.794681
CCDC174	0.576577	-0.794416
FLNC	0.576577	-0.794416
WDR1	0.576923	-0.793549
RND1	0.576923	-0.793549
NCAPG	0.576923	-0.793549
ELAC2	0.576923	-0.793549
NUTM2A	0.576923	-0.793549
ING1	0.576923	-0.793549
ARL4D	0.576923	-0.793549
DTD2	0.576923	-0.793549
SMAD2	0.577465	-0.792195
TPR	0.577465	-0.792195
DTNA	0.577465	-0.792195
IL5RA	0.577778	-0.791413
POMT1	0.577778	-0.791413
DDIT3	0.577778	-0.791413
PPP1CC	0.578313	-0.790077
GPR183	0.578947	-0.788496
FAM92A1	0.578947	-0.788496
H2AFY	0.578947	-0.788496
KCTD8	0.578947	-0.788496
POLR2J3	0.578947	-0.788496
ZNF766	0.578947	-0.788496
POLR2J2	0.578947	-0.788496
TMEM59	0.578947	-0.788496
C7orf60	0.578947	-0.788496
CD47	0.578947	-0.788496
SEC13	0.578947	-0.788496
ONECUT3	0.578947	-0.788496
RFX8	0.578947	-0.788496
FOXB2	0.578947	-0.788496
FAM19A5	0.578947	-0.788496
OR2T6	0.578947	-0.788496
C20orf112	0.57931	-0.787592
IL6R	0.579545	-0.787006
FKBP9	0.57971	-0.786596
TPGS2	0.57971	-0.786596
PPAP2B	0.58	-0.785875
FAM115A	0.58	-0.785875
NR0B2	0.58	-0.785875
PCDHB16	0.580153	-0.785495
TFRC	0.580645	-0.784271
YJEFN3	0.580645	-0.784271
SH3TC2	0.580645	-0.784271
ALKBH4	0.580645	-0.784271
PC	0.580645	-0.784271
LOC100507003	0.580952	-0.783508
ATP5L2	0.580952	-0.783508
ST6GALNAC5	0.581081	-0.783189
PRLR	0.581395	-0.782409
USP2	0.581395	-0.782409
EZR	0.581395	-0.782409
PTPLB	0.581395	-0.782409
MAVS	0.581818	-0.78136
MAP2K3	0.581818	-0.78136
HMBOX1	0.58209	-0.780687
KCNJ6	0.58209	-0.780687
USP48	0.582278	-0.780219
RHOA	0.582353	-0.780034
INO80D	0.582418	-0.779874
RSPO1	0.582418	-0.779874
DEGS2	0.582418	-0.779874
RARB	0.583333	-0.777608
PIK3CG	0.583333	-0.777608
FAM46A	0.583333	-0.777608
GPR84	0.583333	-0.777608
AIPL1	0.583333	-0.777608
PUS7L	0.583333	-0.777608
STOX1	0.583333	-0.777608
ADAM18	0.583333	-0.777608
OR2J2	0.583333	-0.777608
TUBA3D	0.583333	-0.777608
COL4A3BP	0.583333	-0.777608
CEP112	0.583333	-0.777608
SFI1	0.583333	-0.777608
DEFB126	0.583333	-0.777608
OR6C3	0.583333	-0.777608
ZNF750	0.583333	-0.777608
ACSL5	0.583333	-0.777608
RTP4	0.583333	-0.777608
C7orf55	0.583333	-0.777608
IFIT1	0.583333	-0.777608
CELA3B	0.583333	-0.777608
CLDN5	0.583333	-0.777608
TAF1	0.583333	-0.777608
SGIP1	0.583333	-0.777608
LECT2	0.583333	-0.777608
AARD	0.583333	-0.777608
LSG1	0.583333	-0.777608
ZNF248	0.583333	-0.777608
FYB	0.583333	-0.777608
CCNC	0.584416	-0.774933
DGKQ	0.584615	-0.77444
KLK12	0.584615	-0.77444
LEFTY1	0.584906	-0.773724
CCNJL	0.584906	-0.773724
SLC10A3	0.584906	-0.773724
CCDC137	0.584906	-0.773724
TMEM164	0.584906	-0.773724
ZNF474	0.585106	-0.773229
SYNJ2BP-COX16	0.585366	-0.77259
NRG3	0.585366	-0.77259
SYNJ2BP	0.585366	-0.77259
KRTAP19-3	0.585714	-0.771731
GALNT5	0.585859	-0.771376
PPP1R7	0.586207	-0.770518
MAFA	0.586207	-0.770518
GSTZ1	0.586207	-0.770518
OLFM3	0.586207	-0.770518
ARPC5	0.586207	-0.770518
YAF2	0.586207	-0.770518
FIBP	0.586207	-0.770518
CSF2RB	0.586957	-0.768674
XPNPEP3	0.586957	-0.768674
KRTAP10-11	0.586957	-0.768674
SLC4A5	0.586957	-0.768674
CYP2F1	0.587302	-0.767827
KIAA1671	0.588235	-0.765535
DAGLA	0.588235	-0.765535
PCDH1	0.588235	-0.765535
USF1	0.588235	-0.765535
ABHD3	0.588235	-0.765535
TMEM255A	0.588235	-0.765535
CAMK2G	0.588235	-0.765535
RANBP9	0.588235	-0.765535
C15orf26	0.588235	-0.765535
ASXL3	0.588235	-0.765535
ICMT	0.588235	-0.765535
PGAM1	0.588235	-0.765535
CCDC84	0.588235	-0.765535
KAT6B	0.588235	-0.765535
TMEM63A	0.588235	-0.765535
ATOH1	0.588235	-0.765535
CNOT8	0.588235	-0.765535
CYP4A22	0.588235	-0.765535
NABP2	0.588235	-0.765535
KIAA1683	0.58871	-0.764372
LIN28B	0.588785	-0.764187
TAC3	0.588889	-0.763933
EAF1	0.589286	-0.762961
SUGP2	0.589744	-0.76184
HSPA4L	0.589744	-0.76184
TRMT12	0.589744	-0.76184
CBLN1	0.589744	-0.76184
TMUB1	0.589744	-0.76184
C20orf141	0.590476	-0.760049
CCDC41	0.590476	-0.760049
B3GALT4	0.590909	-0.758992
MNDA	0.590909	-0.758992
C11orf49	0.590909	-0.758992
LURAP1L	0.590909	-0.758992
GRIK1	0.590909	-0.758992
ANAPC2	0.590909	-0.758992
CIB1	0.590909	-0.758992
C1orf174	0.590909	-0.758992
C21orf33	0.590909	-0.758992
CPNE1	0.590909	-0.758992
ACBD4	0.590909	-0.758992
IKZF5	0.590909	-0.758992
ADRA1D	0.590909	-0.758992
TEAD3	0.590909	-0.758992
DNASE1L2	0.590909	-0.758992
TTR	0.590909	-0.758992
CCT4	0.590909	-0.758992
PEX12	0.591549	-0.75743
PCBD2	0.591549	-0.75743
CHRNA10	0.591837	-0.756729
FLVCR2	0.591837	-0.756729
PADI2	0.591837	-0.756729
CCL27	0.591837	-0.756729
TRAF4	0.591837	-0.756729
SLC28A3	0.592105	-0.756074
GPATCH2L	0.592105	-0.756074
NKX1-2	0.592105	-0.756074
MRPL22	0.592593	-0.754888
MARVELD2	0.592593	-0.754888
RSPH3	0.592593	-0.754888
TUBD1	0.592593	-0.754888
RXFP3	0.592593	-0.754888
PPARA	0.592593	-0.754888
ZSCAN31	0.592593	-0.754888
IPO4	0.592593	-0.754888
NYNRIN	0.592593	-0.754888
OR1D5	0.592593	-0.754888
ACOT7	0.59276	-0.75448
MT1F	0.593023	-0.753839
GDPD1	0.59322	-0.75336
ITPA	0.59322	-0.75336
SCUBE3	0.59375	-0.752072
TMC4	0.59375	-0.752072
MYLK3	0.59375	-0.752072
ZNF189	0.59375	-0.752072
PPCDC	0.59375	-0.752072
C17orf51	0.59375	-0.752072
CABIN1	0.59375	-0.752072
ZPBP2	0.59434	-0.750641
OR4K1	0.59434	-0.750641
F8A1	0.594595	-0.750022
YIF1B	0.594595	-0.750022
F8A3	0.594595	-0.750022
MAOB	0.594595	-0.750022
F8A2	0.594595	-0.750022
TLR4	0.594595	-0.750022
LRIF1	0.595238	-0.748461
RABAC1	0.595506	-0.747813
CENPW	0.595745	-0.747234
KIF26B	0.595745	-0.747234
PIK3R5	0.595745	-0.747234
CHDH	0.595745	-0.747234
ADPRM	0.596154	-0.746243
GTPBP5	0.596273	-0.745954
IRF8	0.596491	-0.745427
CACNA1H	0.596774	-0.744743
RNF150	0.597561	-0.742842
MT1H	0.597701	-0.742504
CSMD1	0.597701	-0.742504
HLA-DQB2	0.597884	-0.742063
CDCA3	0.597938	-0.741932
HMGA2	0.598039	-0.741688
OR1S1	0.6	-0.736966
CES2	0.6	-0.736966
LHFPL1	0.6	-0.736966
NDST2	0.6	-0.736966
TRUB1	0.6	-0.736966
NR3C2	0.6	-0.736966
KATNB1	0.6	-0.736966
ETNK2	0.6	-0.736966
ACAP3	0.6	-0.736966
H2AFJ	0.6	-0.736966
TPM4	0.6	-0.736966
FLJ27352	0.6	-0.736966
GMNN	0.6	-0.736966
ZNF749	0.6	-0.736966
C1orf63	0.6	-0.736966
CSMD2	0.6	-0.736966
CAND1	0.6	-0.736966
OR5A2	0.6	-0.736966
PTGES3L-AARSD1	0.6	-0.736966
NID2	0.6	-0.736966
RGS20	0.6	-0.736966
ASIC2	0.6	-0.736966
ACOX1	0.6	-0.736966
NDUFB5	0.6	-0.736966
ZNF418	0.6	-0.736966
NPAS1	0.6	-0.736966
RGS9	0.6	-0.736966
ERCC6L	0.6	-0.736966
BUB1B	0.6	-0.736966
NAPA	0.6	-0.736966
LOC154872	0.6	-0.736966
ANXA5	0.6	-0.736966
IL4I1	0.6	-0.736966
GOLGA3	0.6	-0.736966
CENPO	0.6	-0.736966
SPHK2	0.6	-0.736966
GRB14	0.6	-0.736966
DHX15	0.6	-0.736966
METTL9	0.6	-0.736966
KNG1	0.6	-0.736966
GALNT7	0.6	-0.736966
RPS6KA2	0.6	-0.736966
ZG16	0.6	-0.736966
KLHDC3	0.6	-0.736966
SUPV3L1	0.6	-0.736966
PDYN	0.6	-0.736966
PPP2R2B	0.6	-0.736966
KIAA0319L	0.6	-0.736966
GRPR	0.6	-0.736966
FAM162B	0.6	-0.736966
PRR14	0.6	-0.736966
TMEM87A	0.6	-0.736966
MRPL38	0.6	-0.736966
GIGYF2	0.6	-0.736966
TCF20	0.6	-0.736966
SORD	0.6	-0.736966
MARS	0.6	-0.736966
CCDC39	0.6	-0.736966
KIAA0247	0.6	-0.736966
CABYR	0.6	-0.736966
FBXO22	0.6	-0.736966
HOOK2	0.6	-0.736966
AJUBA	0.6	-0.736966
LENG8	0.6	-0.736966
KRT77	0.6	-0.736966
KRTAP9-6	0.6	-0.736966
SDCBP	0.6	-0.736966
SF3B1	0.6	-0.736966
KRTAP4-2	0.6	-0.736966
ZNF107	0.6	-0.736966
HOXB5	0.6	-0.736966
PLCB4	0.6	-0.736966
HMCES	0.60177	-0.732716
CIB3	0.601942	-0.732304
P2RX2	0.602151	-0.731804
PCDHA3	0.602564	-0.730813
TSPAN32	0.602564	-0.730813
BARX1	0.602941	-0.729911
OR51B6	0.602941	-0.729911
LGMN	0.603175	-0.729352
IDO1	0.603448	-0.728698
ALAD	0.603448	-0.728698
TMEM179	0.603448	-0.728698
PRDX6	0.603774	-0.72792
UNC13A	0.603774	-0.72792
ATP13A2	0.603774	-0.72792
SST	0.604167	-0.726982
ASCC3	0.604167	-0.726982
ZNF469	0.604167	-0.726982
CHID1	0.604167	-0.726982
FBXO38	0.604651	-0.725825
HIVEP3	0.604651	-0.725825
KLK1	0.604651	-0.725825
NUDT9	0.604651	-0.725825
CNNM1	0.604651	-0.725825
HSP90AB1	0.604651	-0.725825
IZUMO1	0.604651	-0.725825
STK38L	0.604651	-0.725825
ARRDC2	0.604938	-0.72514
HKR1	0.604938	-0.72514
ZSWIM8	0.605769	-0.72316
PANK4	0.606061	-0.722466
DDR1	0.606061	-0.722466
NDUFB8	0.606061	-0.722466
C1QA	0.606061	-0.722466
PDCD2L	0.606061	-0.722466
FCN2	0.606383	-0.721699
PVRL4	0.606557	-0.721284
PCDH17	0.606742	-0.720846
ABCA2	0.606897	-0.720477
DOHH	0.607143	-0.719892
LRRC7	0.607143	-0.719892
LAMA2	0.607143	-0.719892
MT1E	0.607143	-0.719892
PTPRM	0.607143	-0.719892
DBP	0.607143	-0.719892
PPCS	0.607143	-0.719892
VPS52	0.607143	-0.719892
GOT2	0.607143	-0.719892
WWC2	0.607143	-0.719892
ZIC1	0.607595	-0.718818
CACNG3	0.607843	-0.718229
COL17A1	0.607843	-0.718229
KIR3DL1	0.607843	-0.718229
C22orf46	0.608108	-0.7176
TTYH1	0.608247	-0.71727
PMEPA1	0.608247	-0.71727
GMFG	0.608696	-0.716207
FGF14	0.608696	-0.716207
SORBS3	0.608696	-0.716207
BAZ2A	0.608696	-0.716207
ABCA3	0.608696	-0.716207
PFN4	0.608696	-0.716207
NUAK2	0.608696	-0.716207
HNMT	0.608696	-0.716207
AZI1	0.608696	-0.716207
ZNF286B	0.608696	-0.716207
PAG1	0.608696	-0.716207
PAPPA2	0.608696	-0.716207
PKHD1L1	0.608696	-0.716207
OR10G9	0.609091	-0.715271
LSM10	0.609195	-0.715023
SF3B4	0.609756	-0.713696
RXFP1	0.609756	-0.713696
CALML5	0.609756	-0.713696
CRELD1	0.609756	-0.713696
NPTX2	0.610169	-0.712718
MCIDAS	0.610169	-0.712718
ACADS	0.610778	-0.711279
SMG8	0.611111	-0.710493
APOC1	0.611111	-0.710493
LCK	0.611111	-0.710493
KIR2DL1	0.611111	-0.710493
ATAD3A	0.611111	-0.710493
BMP1	0.611111	-0.710493
TIMD4	0.611111	-0.710493
RPRML	0.611111	-0.710493
ARPC2	0.611111	-0.710493
RDH14	0.611111	-0.710493
ITGB5	0.611111	-0.710493
GET4	0.611111	-0.710493
ZDHHC16	0.611111	-0.710493
LIMCH1	0.611111	-0.710493
XRCC3	0.611111	-0.710493
LYZ	0.611111	-0.710493
PNPO	0.611111	-0.710493
C6orf201	0.611111	-0.710493
MFSD2A	0.611111	-0.710493
CD27	0.611111	-0.710493
TUBGCP3	0.611111	-0.710493
TSSK2	0.611111	-0.710493
PTP4A3	0.611511	-0.70955
CENPF	0.61157	-0.70941
APOC2	0.61194	-0.708537
RAPH1	0.612245	-0.707819
KCNK16	0.612245	-0.707819
FBXO31	0.612245	-0.707819
ATP6AP2	0.612903	-0.706269
LOC401052	0.612903	-0.706269
CLDN15	0.612903	-0.706269
P4HA3	0.612903	-0.706269
CAMK2B	0.612903	-0.706269
HSPB6	0.612903	-0.706269
UBE3D	0.612903	-0.706269
UCN	0.612903	-0.706269
CCDC53	0.612903	-0.706269
KRTAP15-1	0.612903	-0.706269
DPP8	0.612903	-0.706269
SFMBT1	0.612903	-0.706269
ARID4B	0.612903	-0.706269
CCL1	0.613208	-0.705553
IRX2	0.613636	-0.704544
ATP5J	0.613636	-0.704544
SCPEP1	0.613636	-0.704544
MAGEF1	0.613636	-0.704544
STK10	0.613636	-0.704544
PDE9A	0.614035	-0.703607
MPPED2	0.614035	-0.703607
ZNF486	0.614286	-0.703018
SUCLG2	0.614286	-0.703018
OR4K14	0.615385	-0.70044
IGSF22	0.615385	-0.70044
COPB2	0.615385	-0.70044
BPIFC	0.615385	-0.70044
NUMB	0.615385	-0.70044
ABHD2	0.615385	-0.70044
GNL1	0.615385	-0.70044
MT1X	0.615385	-0.70044
HIST1H3H	0.615385	-0.70044
BCL7C	0.615385	-0.70044
C2orf53	0.615385	-0.70044
NAGLU	0.615385	-0.70044
CCDC96	0.615385	-0.70044
LYAR	0.615385	-0.70044
KAT8	0.615385	-0.70044
MPC1L	0.615385	-0.70044
ARHGEF10L	0.615385	-0.70044
CCDC127	0.615385	-0.70044
NOTCH2NL	0.615385	-0.70044
CCDC115	0.615385	-0.70044
RAVER1	0.615385	-0.70044
NLRX1	0.615385	-0.70044
KRTAP29-1	0.615385	-0.70044
TREML2	0.615385	-0.70044
SLC38A1	0.615385	-0.70044
ATP6V1G2	0.615385	-0.70044
VSTM2L	0.615385	-0.70044
WDR77	0.615385	-0.70044
RUFY2	0.615385	-0.70044
ZNF671	0.615385	-0.70044
C2orf50	0.616438	-0.697971
LBP	0.616667	-0.697437
LRRC24	0.617021	-0.696608
ARMCX5-GPRASP2	0.617021	-0.696608
TSLP	0.617021	-0.696608
LAMC3	0.617021	-0.696608
MMP7	0.617021	-0.696608
RYR1	0.617021	-0.696608
FOXC2	0.617021	-0.696608
SMARCB1	0.617284	-0.695994
PLCXD2	0.617647	-0.695145
C1orf234	0.617647	-0.695145
POU3F1	0.617647	-0.695145
TNFSF12-TNFSF13	0.617647	-0.695145
PCMTD2	0.617647	-0.695145
OR6F1	0.617647	-0.695145
OLFML2A	0.617647	-0.695145
NPPB	0.617647	-0.695145
OR2AT4	0.617647	-0.695145
SYS1	0.617978	-0.694374
GNAT1	0.617978	-0.694374
RGAG4	0.618182	-0.693897
CLDN19	0.618182	-0.693897
SLC5A10	0.618421	-0.693339
GOSR2	0.618421	-0.693339
HES3	0.619048	-0.691878
PNP	0.619048	-0.691878
USP11	0.619048	-0.691878
TTYH3	0.619048	-0.691878
POLD3	0.619048	-0.691878
NCOA7	0.619048	-0.691878
USP32	0.619048	-0.691878
BSPRY	0.619048	-0.691878
USP49	0.619048	-0.691878
GABARAPL2	0.619048	-0.691878
DFNB31	0.62	-0.68966
ARHGAP20	0.62069	-0.688056
GGT1	0.62069	-0.688056
USP3	0.62069	-0.688056
CD79B	0.62069	-0.688056
TMEM59L	0.62069	-0.688056
ANGPTL4	0.62069	-0.688056
GPX1	0.62069	-0.688056
KCNA6	0.62069	-0.688056
LOC729020	0.62069	-0.688056
ALDH1L1	0.62069	-0.688056
DERA	0.62069	-0.688056
ITPKC	0.62069	-0.688056
ATP13A4	0.621359	-0.686501
THAP7	0.621622	-0.685891
SMARCAL1	0.621622	-0.685891
BLOC1S3	0.621622	-0.685891
PTGR2	0.621622	-0.685891
EIF4EBP2	0.622222	-0.684498
ANKRD35	0.622222	-0.684498
DCTN5	0.622222	-0.684498
STS	0.622642	-0.683526
MGP	0.622642	-0.683526
SLC29A4	0.622642	-0.683526
TCEA2	0.622642	-0.683526
SRM	0.622642	-0.683526
SLC22A11	0.623188	-0.68226
TRIM46	0.623188	-0.68226
HAMP	0.623188	-0.68226
FAF1	0.623377	-0.681824
C4orf47	0.623377	-0.681824
LRP2	0.623656	-0.681178
NAT6	0.623656	-0.681178
DNAJC12	0.623853	-0.680721
PCED1A	0.623932	-0.68054
CSNK2A3	0.624242	-0.679822
CTR9	0.625	-0.678072
ZDHHC22	0.625	-0.678072
MCM2	0.625	-0.678072
MARK2	0.625	-0.678072
KIAA1211L	0.625	-0.678072
FOLR1	0.625	-0.678072
KRTAP3-2	0.625	-0.678072
PDCD4	0.625	-0.678072
RTN4	0.625	-0.678072
KIF3C	0.625	-0.678072
MED23	0.625	-0.678072
MBD3L1	0.625	-0.678072
GPR22	0.625	-0.678072
OR10G3	0.625	-0.678072
TAS2R16	0.625	-0.678072
ENPP2	0.625	-0.678072
ALX1	0.625	-0.678072
R3HCC1	0.625	-0.678072
RER1	0.625	-0.678072
CEP41	0.625	-0.678072
ERLIN1	0.625	-0.678072
NDUFS4	0.625	-0.678072
DNAH2	0.625	-0.678072
MYL1	0.625	-0.678072
VPS4B	0.625	-0.678072
RALGDS	0.625	-0.678072
C5orf15	0.625	-0.678072
UBIAD1	0.625	-0.678072
CLDN17	0.625	-0.678072
STEAP2	0.625	-0.678072
CYP20A1	0.625	-0.678072
MTMR11	0.625616	-0.676651
TCP10L2	0.626506	-0.6746
NUTM2G	0.626866	-0.673772
NUTMG	0.626866	-0.673772
CDH1	0.626984	-0.673499
SLC39A14	0.626984	-0.673499
CDH12	0.627451	-0.672425
HS6ST3	0.627451	-0.672425
RNASE6	0.627451	-0.672425
CDK17	0.627451	-0.672425
HTR1F	0.627451	-0.672425
IL18BP	0.627451	-0.672425
ANKRD30B	0.627907	-0.671377
USP43	0.627907	-0.671377
XKR9	0.627907	-0.671377
PSD3	0.627907	-0.671377
NLRP3	0.627907	-0.671377
CABS1	0.628099	-0.670936
GRM1	0.628205	-0.670692
C1QL3	0.628205	-0.670692
KCNJ14	0.628571	-0.669851
CASD1	0.628571	-0.669851
BHLHB9	0.628571	-0.669851
GJB5	0.628788	-0.669355
ABI3BP	0.629032	-0.668794
CELA2A	0.629032	-0.668794
ZNF205	0.62931	-0.668156
PNO1	0.62963	-0.667425
ARMCX3	0.62963	-0.667425
PPP1R16B	0.62963	-0.667425
PATE3	0.62963	-0.667425
SPDEF	0.62963	-0.667425
C1QBP	0.62963	-0.667425
RIC3	0.62963	-0.667425
PDPR	0.62963	-0.667425
HSD11B1	0.62963	-0.667425
MUC4	0.62987	-0.666874
P2RY2	0.630137	-0.666263
INPP5E	0.630137	-0.666263
ZBTB39	0.630137	-0.666263
TENM3	0.630252	-0.665999
KMO	0.630303	-0.665882
SLN	0.630435	-0.665581
WBSCR16	0.630435	-0.665581
DOLPP1	0.630435	-0.665581
TIMMDC1	0.630435	-0.665581
TBC1D29	0.630542	-0.665336
CDC42BPG	0.631068	-0.664133
WASF2	0.631148	-0.663951
UNC119B	0.631285	-0.663637
RDH5	0.631579	-0.662965
FABP12	0.631579	-0.662965
SP100	0.631579	-0.662965
MYF5	0.631579	-0.662965
UTRN	0.631579	-0.662965
GPR75-ASB3	0.631579	-0.662965
NQO1	0.631579	-0.662965
C1orf177	0.631579	-0.662965
GTF2F1	0.631579	-0.662965
RLN2	0.631579	-0.662965
PLCD4	0.631579	-0.662965
ENPEP	0.631579	-0.662965
TP53TG3D	0.631579	-0.662965
TMPRSS12	0.631579	-0.662965
GPC6	0.631579	-0.662965
PLEKHA8	0.631579	-0.662965
WIPF1	0.631579	-0.662965
PDE6G	0.631579	-0.662965
SEC61A2	0.631579	-0.662965
NBN	0.632353	-0.661198
DPY30	0.632653	-0.660514
HNRNPA0	0.632653	-0.660514
GSTA5	0.632653	-0.660514
RAPGEFL1	0.632653	-0.660514
GNRH2	0.632653	-0.660514
KRTAP10-5	0.632911	-0.659925
PRAMEF16	0.633333	-0.658963
TMEM246	0.633333	-0.658963
CNTN4	0.633333	-0.658963
CCL11	0.633333	-0.658963
ZNF34	0.633803	-0.657894
PCDHAC1	0.633803	-0.657894
NRM	0.634021	-0.657398
FGFR1	0.634146	-0.657112
YOD1	0.634146	-0.657112
ASB6	0.634146	-0.657112
DCTN6	0.634146	-0.657112
PEX2	0.634615	-0.656046
MMRN2	0.634615	-0.656046
SEC62	0.634921	-0.655352
C9orf139	0.635135	-0.654865
ADH1B	0.635417	-0.654225
PIP4K2C	0.636364	-0.652077
A4GNT	0.636364	-0.652077
FOXL1	0.636364	-0.652077
C12orf66	0.636364	-0.652077
ILKAP	0.636364	-0.652077
GPR108	0.636364	-0.652077
ENDOU	0.636364	-0.652077
RNASET2	0.636364	-0.652077
TPD52L3	0.636364	-0.652077
FABP4	0.636364	-0.652077
SP140	0.636364	-0.652077
ACTR3B	0.636364	-0.652077
TNXB	0.636364	-0.652077
CD40	0.636364	-0.652077
ZDHHC12	0.636364	-0.652077
ZNF224	0.636364	-0.652077
SIGLEC11	0.636364	-0.652077
CAPN11	0.636364	-0.652077
LONP1	0.636364	-0.652077
STRADA	0.636364	-0.652077
QRFPR	0.636364	-0.652077
NADK	0.636364	-0.652077
SRSF10	0.636364	-0.652077
PAEP	0.636364	-0.652077
PRG2	0.636364	-0.652077
DCX	0.636364	-0.652077
OMA1	0.636364	-0.652077
PPP4R4	0.636364	-0.652077
SUPT7L	0.636364	-0.652077
DLX1	0.636364	-0.652077
LGSN	0.636986	-0.650666
EMP3	0.637168	-0.650254
TNK2	0.637255	-0.650058
NENF	0.637931	-0.648528
BTN3A3	0.637931	-0.648528
PMVK	0.637931	-0.648528
TMEM150A	0.637931	-0.648528
TSEN2	0.637931	-0.648528
ALPI	0.637931	-0.648528
ARSB	0.638037	-0.648288
ANKMY1	0.638298	-0.647698
TPGS1	0.638298	-0.647698
PPP1R3D	0.638298	-0.647698
GSTT1	0.638298	-0.647698
PRKCQ	0.638554	-0.647119
KIAA1045	0.638554	-0.647119
A2M	0.638554	-0.647119
PRR5	0.638889	-0.646363
CTTN	0.638889	-0.646363
CHAMP1	0.638889	-0.646363
ENKUR	0.638889	-0.646363
CD38	0.638889	-0.646363
CA14	0.638889	-0.646363
BAG3	0.639344	-0.645335
VHL	0.639344	-0.645335
TAGLN	0.639344	-0.645335
ZCCHC18	0.639456	-0.645083
ZNF568	0.64	-0.643856
FPR2	0.64	-0.643856
NFKBID	0.64	-0.643856
PROSER1	0.64	-0.643856
FBXO36	0.64	-0.643856
MAGEB17	0.64	-0.643856
ULBP1	0.640625	-0.642448
CHAC1	0.640625	-0.642448
MAP3K2	0.640625	-0.642448
ZNFX1	0.640625	-0.642448
EPHX1	0.640909	-0.641808
C16orf71	0.641026	-0.641546
MDFIC	0.641026	-0.641546
COA4	0.641026	-0.641546
C3orf70	0.641026	-0.641546
SCTR	0.641304	-0.640919
MYH15	0.641509	-0.640458
BTG1	0.641509	-0.640458
ZNF397	0.641667	-0.640104
OSBPL5	0.641667	-0.640104
DCLRE1B	0.641791	-0.639824
LILRA2	0.641975	-0.63941
ISOC2	0.641975	-0.63941
RFX1	0.641975	-0.63941
C17orf104	0.641975	-0.63941
CDK14	0.642202	-0.638901
ITPRIPL2	0.642276	-0.638734
ANGPTL3	0.642857	-0.63743
ERCC4	0.642857	-0.63743
SPRED3	0.642857	-0.63743
VCP	0.642857	-0.63743
OTUD1	0.642857	-0.63743
KNCN	0.642857	-0.63743
FGF16	0.642857	-0.63743
PRKCE	0.642857	-0.63743
KRTAP4-1	0.642857	-0.63743
PCGF2	0.642857	-0.63743
SLC25A51	0.642857	-0.63743
CHRNA7	0.642857	-0.63743
TRIM37	0.642857	-0.63743
CISD3	0.642857	-0.63743
DNAJC18	0.642857	-0.63743
GLS2	0.642857	-0.63743
PROSER2	0.642857	-0.63743
PLOD1	0.642857	-0.63743
C12orf54	0.642857	-0.63743
TECR	0.642857	-0.63743
TESK2	0.642857	-0.63743
FAM177A1	0.642857	-0.63743
OR10H5	0.642857	-0.63743
HYAL4	0.643836	-0.635236
RNF139	0.643836	-0.635236
TTPAL	0.644068	-0.634716
RAD54B	0.644444	-0.633872
TTI2	0.644444	-0.633872
PYCR1	0.644444	-0.633872
SLC5A3	0.644737	-0.633218
SBDS	0.645161	-0.632268
DYRK1B	0.645161	-0.632268
MAMLD1	0.645161	-0.632268
TCTEX1D4	0.645161	-0.632268
SPO11	0.645161	-0.632268
ERI3	0.645161	-0.632268
ADD3	0.645161	-0.632268
ZFP62	0.645161	-0.632268
PLB1	0.645161	-0.632268
C5orf55	0.64557	-0.631355
DYRK2	0.645833	-0.630766
TMEM176A	0.645833	-0.630766
MRFAP1L1	0.645833	-0.630766
CNPY1	0.646018	-0.630354
SLC32A1	0.646018	-0.630354
RAB15	0.646154	-0.63005
HAO2	0.646154	-0.63005
FAM83G	0.646154	-0.63005
C3orf18	0.646154	-0.63005
NELL1	0.646341	-0.629632
NFATC4	0.646465	-0.629357
LCAT	0.647059	-0.628031
RD3L	0.647059	-0.628031
PAIP2B	0.647059	-0.628031
[truncated: 7,430 more rows]

## Sheet: SourceData-Fig2d-SI12-T3-DRACO
	ratio	logFC
NCOA2	0.0830918	-3.58915
OR5I1	0.105263	-3.24793
PDAP1	0.206349	-2.27684
SLCO6A1	0.244444	-2.03242
CLPX	0.265625	-1.91254
STXBP4	0.287234	-1.7997
CDK3	0.291667	-1.77761
OSGIN1	0.294118	-1.76553
SPTLC3	0.296296	-1.75489
KRTAP9-6	0.315789	-1.66297
SNX30	0.32	-1.64386
JUN	0.323529	-1.62803
TCEB3C	0.34375	-1.54057
NUAK2	0.344828	-1.53605
ONECUT3	0.35	-1.51457
NDUFAF5	0.352941	-1.5025
DNAJC11	0.352941	-1.5025
ZCRB1	0.36	-1.47393
KCNV2	0.363636	-1.45943
KCTD7	0.363636	-1.45943
ALDH2	0.368421	-1.44057
STEAP4	0.37037	-1.43296
NOSIP	0.370787	-1.43134
LMBRD2	0.372549	-1.4245
FGF13	0.375	-1.41504
TNFRSF13C	0.375	-1.41504
MAPK12	0.375	-1.41504
RNFT1	0.37931	-1.39855
NUDT14	0.38	-1.39593
PTPRF	0.380952	-1.39232
PI15	0.380952	-1.39232
BRSK2	0.380952	-1.39232
LSG1	0.382353	-1.38702
SAMD13	0.384615	-1.37851
CALM2	0.387097	-1.36923
NCOA7	0.391304	-1.35364
NRARP	0.391304	-1.35364
PCDHB7	0.392857	-1.34792
TAS2R5	0.392857	-1.34792
HES3	0.4	-1.32193
DBX2	0.4	-1.32193
ENTHD1	0.4	-1.32193
POMT1	0.4	-1.32193
MYOM2	0.403226	-1.31034
APOBEC3C	0.40367	-1.30875
PAPSS2	0.405405	-1.30256
CA10	0.411765	-1.28011
EHD1	0.411765	-1.28011
PTP4A3	0.411765	-1.28011
KBTBD2	0.411765	-1.28011
ITCH	0.413793	-1.27302
SSR1	0.413793	-1.27302
TMEM132A	0.414634	-1.27009
ENPP2	0.416667	-1.26303
RPGRIP1L	0.416667	-1.26303
ZBTB3	0.416667	-1.26303
PURA	0.416667	-1.26303
PROZ	0.416667	-1.26303
KLHL26	0.416667	-1.26303
IGSF8	0.416667	-1.26303
C8orf4	0.419355	-1.25376
FEM1C	0.421053	-1.24793
DIO3	0.421053	-1.24793
NIN	0.422535	-1.24286
ROCK2	0.42268	-1.24236
CARD16	0.423077	-1.24101
SYNPR	0.424242	-1.23704
OMP	0.425532	-1.23266
GMPR	0.428571	-1.22239
OR52K1	0.428571	-1.22239
LPIN2	0.428571	-1.22239
COLEC10	0.428571	-1.22239
HMBOX1	0.428571	-1.22239
STEAP3	0.428571	-1.22239
KRT40	0.428571	-1.22239
KPRP	0.428571	-1.22239
HNRNPLL	0.431034	-1.21412
LIMK1	0.432432	-1.20945
MT4	0.433333	-1.20645
RAPH1	0.434783	-1.20163
C6	0.434783	-1.20163
FBXO47	0.435028	-1.20082
MKNK1	0.435374	-1.19967
C11orf40	0.435897	-1.19794
LMLN	0.436364	-1.1964
TP53I13	0.4375	-1.19265
MLLT3	0.4375	-1.19265
MEX3D	0.4375	-1.19265
SOCS6	0.4375	-1.19265
PLA2G3	0.438596	-1.18903
C7orf62	0.438889	-1.18807
LRRC4	0.439024	-1.18763
MORC1	0.44	-1.18442
DAZAP2	0.44	-1.18442
ADRB3	0.44	-1.18442
TNFRSF10D	0.44	-1.18442
GSTCD	0.441176	-1.18057
DEFB106A	0.44186	-1.17834
MYOM1	0.44186	-1.17834
DEFB106B	0.44186	-1.17834
DUSP13	0.444444	-1.16993
EMC2	0.444444	-1.16993
TMEM240	0.444444	-1.16993
SLC4A11	0.444444	-1.16993
SLC34A3	0.444444	-1.16993
TEKT1	0.444444	-1.16993
NRIP2	0.446429	-1.1635
CSN2	0.44697	-1.16175
NLRP10	0.447368	-1.16046
AMOT	0.447368	-1.16046
LMBR1L	0.448276	-1.15754
FBLN1	0.448276	-1.15754
ATP2C1	0.45	-1.152
WDFY1	0.45	-1.152
KNOP1	0.45	-1.152
MMP15	0.45	-1.152
ANKRD2	0.45122	-1.1481
UBA7	0.451389	-1.14756
RNF2	0.451613	-1.14684
CBY3	0.451613	-1.14684
LOC441155	0.454545	-1.1375
DRD4	0.454545	-1.1375
IFIT1B	0.454545	-1.1375
AMICA1	0.454545	-1.1375
NTS	0.454545	-1.1375
C10orf25	0.456	-1.13289
MVB12A	0.45614	-1.13245
GPR137B	0.456522	-1.13124
SLC25A13	0.458333	-1.12553
LYAR	0.458333	-1.12553
PENK	0.458333	-1.12553
CHRNA2	0.458333	-1.12553
CSNK2B	0.458333	-1.12553
DMRT2	0.458333	-1.12553
TMEM14A	0.459459	-1.12199
BDKRB2	0.460317	-1.1193
SCN10A	0.461538	-1.11548
SDK1	0.461538	-1.11548
ARHGEF9	0.461538	-1.11548
TAS1R3	0.461538	-1.11548
AZI1	0.462963	-1.11103
LOC100507003	0.462963	-1.11103
CYP2S1	0.463277	-1.11005
PIGO	0.463636	-1.10893
PAK1	0.464286	-1.10692
LRRC38	0.464286	-1.10692
PRAMEF7	0.464286	-1.10692
AHSA1	0.464286	-1.10692
dummyguide	0.464286	-1.10692
CTGF	0.465116	-1.10434
MYF5	0.466667	-1.09954
ZNF792	0.466667	-1.09954
KEL	0.466667	-1.09954
MUC15	0.466667	-1.09954
RHOA	0.467153	-1.09803
VN1R4	0.468085	-1.09516
ZNF837	0.46875	-1.09311
TMED1	0.469697	-1.0902
ZNF80	0.470588	-1.08746
ZNF506	0.470588	-1.08746
TNFSF15	0.470588	-1.08746
EID2B	0.470588	-1.08746
ZNF594	0.471698	-1.08406
MTF1	0.472527	-1.08153
SNX21	0.473684	-1.078
CDC42EP4	0.473684	-1.078
IGFBP2	0.473684	-1.078
MEAF6	0.473684	-1.078
ADAP2	0.473684	-1.078
LAMA1	0.475083	-1.07375
INSL6	0.47619	-1.07039
MBOAT1	0.47619	-1.07039
RYR2	0.47619	-1.07039
TMEM232	0.477273	-1.06711
ADH1B	0.477876	-1.06529
NRROS	0.478261	-1.06413
KIR2DL1	0.478261	-1.06413
LRRC8C	0.478261	-1.06413
PRCD	0.478261	-1.06413
VDR	0.478261	-1.06413
C2orf40	0.478261	-1.06413
SULT1C4	0.48	-1.05889
C2orf50	0.48	-1.05889
BCL6	0.48	-1.05889
MRRF	0.48	-1.05889
SPPL2B	0.480769	-1.05658
H1FNT	0.481481	-1.05445
LRFN2	0.481481	-1.05445
APBA2	0.481481	-1.05445
SMARCD3	0.481481	-1.05445
FAM92A1	0.481481	-1.05445
ANKAR	0.482143	-1.05247
TAF4	0.483871	-1.04731
TSGA13	0.484375	-1.0458
KIF25	0.484848	-1.04439
SMIM14	0.485075	-1.04372
SFRP1	0.485714	-1.04182
CPM	0.487179	-1.03747
SETD1B	0.487179	-1.03747
C11orf53	0.488889	-1.03242
TUBB2A	0.48913	-1.03171
STOML1	0.489362	-1.03103
RAP2A	0.489796	-1.02975
MAGEE1	0.489796	-1.02975
ZNF81	0.489796	-1.02975
BIRC3	0.489796	-1.02975
GNRH2	0.489796	-1.02975
MLNR	0.490196	-1.02857
KIRREL3	0.491228	-1.02554
AIP	0.491379	-1.02509
LCLAT1	0.491525	-1.02466
RPA1	0.491803	-1.02385
HSPA2	0.492188	-1.02272
SELE	0.492308	-1.02237
ALX4	0.492754	-1.02106
CLEC14A	0.493333	-1.01937
PMP22	0.49505	-1.01436
TRMT6	0.5	-1
TRIML1	0.5	-1
ZFP3	0.5	-1
KIAA2013	0.5	-1
KIAA0922	0.5	-1
VAT1L	0.5	-1
LRP5L	0.5	-1
TPP2	0.5	-1
KRT9	0.5	-1
KRTAP1-1	0.5	-1
TP53BP2	0.5	-1
HBM	0.5	-1
GPR78	0.5	-1
MYCBP	0.5	-1
NRM	0.5	-1
CCDC104	0.5	-1
NAGPA	0.5	-1
RFX8	0.5	-1
CORIN	0.5	-1
NDFIP2	0.5	-1
COL13A1	0.5	-1
ICAM4	0.5	-1
OR6F1	0.5	-1
NPAS3	0.5	-1
ZNF69	0.5	-1
ACTC1	0.5	-1
CELA3B	0.5	-1
EPC1	0.5	-1
SAPCD2	0.5	-1
ZNF625	0.5	-1
CHGB	0.5	-1
SERPINE1	0.5	-1
EVPLL	0.5	-1
MYT1L	0.5	-1
SCRT1	0.5	-1
DPH2	0.5	-1
GALNT18	0.5	-1
TCF15	0.5	-1
CYP7A1	0.5	-1
MYCN	0.5	-1
THNSL2	0.5	-1
MOB3B	0.5	-1
TGM2	0.5	-1
CYP27A1	0.5	-1
POTEC	0.5	-1
C5orf51	0.5	-1
GOLGB1	0.5	-1
SUPT3H	0.5	-1
PDE3A	0.5	-1
IGFBPL1	0.5	-1
C4orf29	0.5	-1
TCTEX1D4	0.5	-1
AMDHD2	0.505263	-0.984893
AP2M1	0.506849	-0.980371
PANK4	0.506849	-0.980371
C11orf24	0.507246	-0.979241
ZNF394	0.507463	-0.978626
LRRC55	0.507463	-0.978626
KIR3DL1	0.508772	-0.974909
BNIP1	0.508772	-0.974909
CCDC179	0.508982	-0.974313
UNC45A	0.510204	-0.970854
SLC39A4	0.510638	-0.969626
FBXL3	0.510638	-0.969626
KLHL18	0.511111	-0.968291
PRTG	0.511628	-0.966833
OCA2	0.512195	-0.965235
CCDC174	0.512605	-0.96408
COLGALT2	0.512821	-0.963474
PRF1	0.512821	-0.963474
IQCF6	0.514286	-0.959358
ZNF248	0.514286	-0.959358
CCDC159	0.514286	-0.959358
TAS2R14	0.514286	-0.959358
RAB35	0.514286	-0.959358
NAA11	0.514706	-0.95818
PDE10A	0.515152	-0.956931
HMX2	0.515789	-0.955146
BACH2	0.516129	-0.954196
EYA4	0.516129	-0.954196
RHOD	0.516129	-0.954196
VPREB1	0.516129	-0.954196
ADCY10	0.516129	-0.954196
DTNA	0.516667	-0.952694
PLEKHA1	0.516854	-0.952171
FOXC1	0.517241	-0.95109
MOAP1	0.517241	-0.95109
FGD6	0.517241	-0.95109
PPFIBP2	0.517241	-0.95109
MRO	0.517857	-0.949374
MUC6	0.518519	-0.947533
GK5	0.518717	-0.946982
UNC13B	0.518987	-0.946229
CST9L	0.519481	-0.944858
NKAP	0.52	-0.943416
GPR87	0.52	-0.943416
KLHL34	0.52	-0.943416
MYBPH	0.52	-0.943416
BBC3	0.52	-0.943416
HGC6.3	0.52	-0.943416
PLB1	0.52	-0.943416
IP6K1	0.52	-0.943416
NECAP1	0.520548	-0.941897
DEFB136	0.521739	-0.938599
MID1IP1	0.521739	-0.938599
GRIA4	0.521739	-0.938599
TTC14	0.521739	-0.938599
SLC7A3	0.521739	-0.938599
TUSC1	0.521739	-0.938599
TAF1A	0.521739	-0.938599
HTRA1	0.522727	-0.93587
LRRC20	0.523077	-0.934905
NDNF	0.523077	-0.934905
MR1	0.52381	-0.932886
BAHD1	0.525	-0.929611
MRPL37	0.525424	-0.928447
PLXDC1	0.526316	-0.925999
ZNF839	0.526316	-0.925999
CDR2L	0.526316	-0.925999
CCDC53	0.526316	-0.925999
C14orf180	0.526316	-0.925999
TOB2	0.526316	-0.925999
ZNF664	0.526316	-0.925999
M1AP	0.526316	-0.925999
ASPHD1	0.526316	-0.925999
DNMT3A	0.526316	-0.925999
IL12A	0.526316	-0.925999
CAPNS1	0.526316	-0.925999
TEX15	0.527273	-0.923379
ESM1	0.527778	-0.921997
PCNX	0.528571	-0.91983
CLDN14	0.528571	-0.91983
MCCD1	0.529412	-0.917538
ZNF709	0.529412	-0.917538
ROPN1	0.529412	-0.917538
EHD4	0.529412	-0.917538
TMEM249	0.53012	-0.915608
FBXO44	0.530612	-0.91427
CDYL	0.530612	-0.91427
PAPPA	0.530864	-0.913585
HMGCS2	0.53125	-0.912537
CCR5	0.53125	-0.912537
SOX7	0.531915	-0.910733
PHKG2	0.531915	-0.910733
LRRK2	0.531915	-0.910733
RIPPLY2	0.531915	-0.910733
TCF19	0.533333	-0.906891
ENTPD3	0.533333	-0.906891
PODN	0.533333	-0.906891
CD27	0.533333	-0.906891
CES1	0.533333	-0.906891
DOK3	0.533333	-0.906891
MT1B	0.533333	-0.906891
SHISA6	0.533333	-0.906891
DBNDD2	0.533333	-0.906891
BDKRB1	0.533333	-0.906891
WDFY3	0.534247	-0.904422
MFAP2	0.534884	-0.902703
ZNF497	0.535211	-0.90182
SFMBT1	0.535714	-0.900464
C1QTNF3	0.535714	-0.900464
ZNF596	0.536585	-0.89812
CENPO	0.537037	-0.896907
SLC4A5	0.538462	-0.893085
SCYL2	0.538462	-0.893085
TRPM8	0.538462	-0.893085
FOXE3	0.538462	-0.893085
SLC16A13	0.538462	-0.893085
KLHL36	0.538462	-0.893085
ING5	0.538462	-0.893085
C9orf84	0.538462	-0.893085
VAX1	0.538462	-0.893085
PSG6	0.538462	-0.893085
TNFRSF4	0.539474	-0.890376
INPP1	0.539474	-0.890376
PRH1	0.539683	-0.889817
CRYGD	0.54	-0.888969
RNF217	0.54023	-0.888355
SKAP1	0.540541	-0.887525
CD164L2	0.540541	-0.887525
PIK3R6	0.540541	-0.887525
CXorf22	0.540541	-0.887525
SUCLG2	0.540541	-0.887525
PTBP3	0.540984	-0.886343
PPP1R3B	0.541176	-0.885829
SRD5A2	0.541667	-0.884523
HOXD3	0.542373	-0.882643
ZNF674	0.542857	-0.881356
OASL	0.542857	-0.881356
HAGHL	0.542857	-0.881356
HINT3	0.544118	-0.878009
KIAA0825	0.545455	-0.874469
PCDHB3	0.545455	-0.874469
ORMDL3	0.545455	-0.874469
SCN9A	0.545455	-0.874469
LTV1	0.545455	-0.874469
SMTN	0.545455	-0.874469
PLA2G4D	0.545455	-0.874469
OR51M1	0.545455	-0.874469
POLDIP3	0.545455	-0.874469
RBM26	0.545455	-0.874469
KRT75	0.545455	-0.874469
FGF1	0.545455	-0.874469
PDE6B	0.545455	-0.874469
TLL1	0.54717	-0.869939
IRX2	0.54717	-0.869939
ASB12	0.54717	-0.869939
ZEB2	0.54717	-0.869939
LTB4R2	0.547368	-0.869416
FZD3	0.547619	-0.868755
MMS19	0.547619	-0.868755
ELK4	0.547619	-0.868755
AMACR	0.547619	-0.868755
RIC8A	0.547904	-0.868004
SPDYE1	0.548387	-0.866733
KBTBD3	0.55	-0.862496
MTHFR	0.55	-0.862496
KLF8	0.55	-0.862496
MADCAM1	0.55	-0.862496
LRRC7	0.55	-0.862496
OR4C13	0.55	-0.862496
TMEM161B	0.55	-0.862496
STS	0.55	-0.862496
TNK2	0.550562	-0.861024
CAMSAP1	0.550725	-0.860597
SIRPG	0.550725	-0.860597
LPAR3	0.55102	-0.859822
TANC2	0.551724	-0.857981
C18orf25	0.551724	-0.857981
LOC200726	0.551724	-0.857981
MAMSTR	0.551724	-0.857981
CDY2B	0.551724	-0.857981
NTN1	0.551724	-0.857981
CDK14	0.552381	-0.856265
MAGEB18	0.552846	-0.855052
GOLGA3	0.552941	-0.854802
FAM129C	0.553191	-0.854149
TWF1	0.553191	-0.854149
GRPR	0.553191	-0.854149
NT5E	0.553191	-0.854149
HHIPL2	0.553191	-0.854149
TMED3	0.553191	-0.854149
DERL2	0.553571	-0.853159
CXorf36	0.553846	-0.852443
VSIG10L	0.554217	-0.851477
SLC25A23	0.555556	-0.847997
KIAA1671	0.555556	-0.847997
NRBF2	0.555556	-0.847997
PEA15	0.555556	-0.847997
UBE3B	0.555556	-0.847997
C1orf141	0.555556	-0.847997
LAMA4	0.555556	-0.847997
DNMBP	0.555556	-0.847997
CPZ	0.555556	-0.847997
MRPL15	0.555556	-0.847997
MB21D2	0.555556	-0.847997
BLOC1S6	0.555556	-0.847997
AQP6	0.555556	-0.847997
RAB32	0.555556	-0.847997
TPGS1	0.555556	-0.847997
TESK1	0.557692	-0.842459
PCDH8	0.55814	-0.841302
GPATCH2	0.55814	-0.841302
NT5C1A	0.558659	-0.83996
DDB2	0.558824	-0.839535
ZFR2	0.558824	-0.839535
HDHD1	0.558824	-0.839535
MCC	0.558824	-0.839535
CSRNP1	0.55914	-0.838719
POLR3C	0.55914	-0.838719
TSPAN18	0.56	-0.836501
FAR1	0.56	-0.836501
LOC643669	0.56	-0.836501
SNIP1	0.56	-0.836501
SLC1A3	0.56	-0.836501
HADHB	0.56	-0.836501
ZNF277	0.56	-0.836501
SIGLEC8	0.56	-0.836501
ANAPC10	0.56	-0.836501
ROCK1	0.56	-0.836501
RHOBTB3	0.56	-0.836501
NCR3	0.56	-0.836501
FAM43A	0.56	-0.836501
KIAA1841	0.56	-0.836501
MC4R	0.560976	-0.83399
PTPRN2	0.560976	-0.83399
ANGPTL4	0.561224	-0.83335
TCTE1	0.56129	-0.833181
CHAMP1	0.561644	-0.832273
RUSC2	0.561905	-0.831602
IRAK4	0.561905	-0.831602
KLHL1	0.5625	-0.830075
LHX9	0.5625	-0.830075
CCDC106	0.5625	-0.830075
MNT	0.5625	-0.830075
ESRRA	0.5625	-0.830075
RSPH3	0.5625	-0.830075
CCL18	0.5625	-0.830075
SIRPA	0.5625	-0.830075
MSL3	0.5625	-0.830075
FAM83H	0.5625	-0.830075
TTC9	0.563218	-0.828234
FGF17	0.56338	-0.827819
IRX5	0.563492	-0.827533
PRKD3	0.563636	-0.827163
RASL10A	0.56383	-0.826668
TSPAN11	0.564103	-0.825971
NEUROG1	0.564103	-0.825971
MCF2	0.564516	-0.824913
GPR174	0.564516	-0.824913
RNF103-CHMP3	0.564516	-0.824913
MAGEF1	0.565217	-0.823122
RBPMS2	0.565217	-0.823122
CKLF	0.565217	-0.823122
NR3C2	0.565217	-0.823122
SUGP2	0.565217	-0.823122
SPG11	0.565217	-0.823122
PCDHB1	0.565789	-0.821663
LYG2	0.566667	-0.819428
ARHGDIA	0.567164	-0.818162
TMUB1	0.567568	-0.817136
HS1BP3	0.567568	-0.817136
SULT1C2	0.567568	-0.817136
BAD	0.568182	-0.815575
FOXB2	0.568421	-0.814968
AREL1	0.568627	-0.814444
EVI5L	0.568627	-0.814444
KRT27	0.568627	-0.814444
C5orf48	0.568966	-0.813587
ZBTB8B	0.569106	-0.813231
BAIAP2	0.569231	-0.812914
ALKBH2	0.57	-0.810966
FUT10	0.571429	-0.807355
CCDC181	0.571429	-0.807355
SPPL2C	0.571429	-0.807355
TRIM7	0.571429	-0.807355
PAX7	0.571429	-0.807355
SRSF8	0.571429	-0.807355
HMX1	0.571429	-0.807355
ZNF585B	0.571429	-0.807355
TPMT	0.571429	-0.807355
CEP164	0.571429	-0.807355
BAG3	0.571429	-0.807355
TMPRSS13	0.571429	-0.807355
LRRC8D	0.571429	-0.807355
DOHH	0.571429	-0.807355
KLHL21	0.571429	-0.807355
RECQL5	0.571429	-0.807355
2019-09-12	0.571429	-0.807355
BBOX1	0.571429	-0.807355
GMCL1	0.571429	-0.807355
GPR158	0.571429	-0.807355
KCNJ6	0.573333	-0.802554
CDKN2A	0.573529	-0.802061
CLU	0.573529	-0.802061
ALG3	0.573529	-0.802061
UGGT1	0.57377	-0.801454
POLB	0.574468	-0.799701
C11orf42	0.574468	-0.799701
C11orf74	0.574468	-0.799701
HIP1	0.575	-0.798366
DACT1	0.575	-0.798366
CLDN9	0.575	-0.798366
ANKRD46	0.575	-0.798366
ZNF692	0.57554	-0.797013
SPRR1A	0.575758	-0.796467
NDFIP1	0.575758	-0.796467
ARHGEF35	0.575758	-0.796467
PROSER2	0.575758	-0.796467
ALOX15	0.576271	-0.79518
KYNU	0.576923	-0.793549
PLEC	0.576923	-0.793549
TEKT4	0.576923	-0.793549
OR51F1	0.576923	-0.793549
TAF1C	0.576923	-0.793549
SP5	0.576923	-0.793549
KDM2B	0.577465	-0.792195
IZUMO2	0.578035	-0.790772
CASD1	0.578313	-0.790077
CHDH	0.578947	-0.788496
SLC40A1	0.578947	-0.788496
RAB5C	0.578947	-0.788496
CHRNB3	0.578947	-0.788496
MAP1LC3B	0.578947	-0.788496
LCE2B	0.578947	-0.788496
C9orf43	0.578947	-0.788496
ARHGEF10L	0.578947	-0.788496
INHBA	0.578947	-0.788496
OR5M9	0.578947	-0.788496
GSTK1	0.578947	-0.788496
SMCR8	0.578947	-0.788496
IRX6	0.58	-0.785875
MTHFSD	0.58	-0.785875
BCR	0.580645	-0.784271
ADRA1D	0.580645	-0.784271
ZIC1	0.580645	-0.784271
FZD8	0.580645	-0.784271
C15orf65	0.581081	-0.783189
TCP10L2	0.581081	-0.783189
ZSCAN29	0.581395	-0.782409
RAP1GDS1	0.581395	-0.782409
UBLCP1	0.581395	-0.782409
FAM109B	0.581818	-0.78136
FAU	0.581967	-0.78099
PROC	0.58209	-0.780687
C1QL3	0.582278	-0.780219
ADAMTS14	0.582418	-0.779874
CCDC135	0.582418	-0.779874
FAM134C	0.583333	-0.777608
MARK4	0.583333	-0.777608
RRN3	0.583333	-0.777608
PNPLA7	0.583333	-0.777608
LIPA	0.583333	-0.777608
GPX1	0.583333	-0.777608
RPS6KA3	0.583333	-0.777608
CDH20	0.583333	-0.777608
C1orf123	0.583333	-0.777608
SCMH1	0.583333	-0.777608
UCP2	0.583333	-0.777608
ZFP41	0.583333	-0.777608
CSNK1G1	0.583333	-0.777608
GSKIP	0.583333	-0.777608
PRKCE	0.583333	-0.777608
GPC6	0.583333	-0.777608
TCF3	0.583333	-0.777608
APPL2	0.583333	-0.777608
DEFA4	0.583333	-0.777608
PTX4	0.58427	-0.775294
DYNLT3	0.584416	-0.774933
PRPS2	0.584615	-0.77444
CEACAM6	0.584906	-0.773724
FAM127B	0.584906	-0.773724
DPYSL4	0.584906	-0.773724
XDH	0.584906	-0.773724
LDHAL6B	0.584906	-0.773724
PRAF2	0.585106	-0.773229
VRK3	0.585366	-0.77259
ACKR3	0.585366	-0.77259
SPON1	0.585859	-0.771376
OTOF	0.586207	-0.770518
ARHGEF10	0.586207	-0.770518
CTSL2	0.586957	-0.768674
FLJ45513	0.586957	-0.768674
PCF11	0.586957	-0.768674
SPSB4	0.586957	-0.768674
C6orf141	0.5875	-0.767339
ST6GAL2	0.588235	-0.765535
LTB4R	0.588235	-0.765535
UPB1	0.588235	-0.765535
LARP4B	0.588235	-0.765535
MRGPRX4	0.588235	-0.765535
ZNF382	0.588235	-0.765535
KRT37	0.588235	-0.765535
RELT	0.588235	-0.765535
LRRC24	0.588235	-0.765535
PDZD8	0.588235	-0.765535
FKRP	0.588235	-0.765535
PDE5A	0.588235	-0.765535
AMH	0.589041	-0.76356
SLC14A2	0.589744	-0.76184
SLC24A3	0.589744	-0.76184
PIAS1	0.589744	-0.76184
C19orf35	0.589744	-0.76184
MMP2	0.590909	-0.758992
CCDC13	0.590909	-0.758992
ALG9	0.590909	-0.758992
KCNK10	0.590909	-0.758992
TGFBR3	0.590909	-0.758992
CSF2RB	0.590909	-0.758992
CENPP	0.590909	-0.758992
EML5	0.590909	-0.758992
RC3H2	0.591241	-0.758182
PAX4	0.591549	-0.75743
PCDHAC2	0.591549	-0.75743
HSD17B6	0.591837	-0.756729
FSCN3	0.591837	-0.756729
AK1	0.592105	-0.756074
NCKIPSD	0.592593	-0.754888
NAP1L3	0.592593	-0.754888
PDE4B	0.592593	-0.754888
MKRN3	0.592593	-0.754888
PCDH15	0.592593	-0.754888
MTRNR2L6	0.59322	-0.75336
DGKA	0.593407	-0.752907
EMILIN2	0.59375	-0.752072
CHMP5	0.59375	-0.752072
EMR1	0.594203	-0.750972
NPTX2	0.594203	-0.750972
POLR3G	0.594595	-0.750022
ANK1	0.594595	-0.750022
PKM	0.594595	-0.750022
SHROOM3	0.594595	-0.750022
FBXW2	0.594771	-0.749593
TSR3	0.594937	-0.749192
RPH3AL	0.595041	-0.748938
CD69	0.595238	-0.748461
B4GALT7	0.595238	-0.748461
MAPK13	0.596154	-0.746243
ZNF83	0.596154	-0.746243
RASSF4	0.596154	-0.746243
FBXL20	0.596154	-0.746243
S100A3	0.59633	-0.745817
BASP1	0.596774	-0.744743
SERPINB12	0.597015	-0.744161
IQCF5	0.597015	-0.744161
LRRC3B	0.597403	-0.743225
PCDH10	0.597701	-0.742504
ITGA1	0.598039	-0.741688
AK9	0.6	-0.736966
PCBD2	0.6	-0.736966
CD8B	0.6	-0.736966
ANXA5	0.6	-0.736966
MTMR1	0.6	-0.736966
ANXA11	0.6	-0.736966
GLOD4	0.6	-0.736966
NPR2	0.6	-0.736966
DYNLL1	0.6	-0.736966
SAMD15	0.6	-0.736966
CRLF3	0.6	-0.736966
TMEM27	0.6	-0.736966
DUPD1	0.6	-0.736966
KIR2DL4	0.6	-0.736966
BTN3A3	0.6	-0.736966
ERMN	0.6	-0.736966
C22orf23	0.6	-0.736966
WDR52	0.6	-0.736966
C5orf46	0.6	-0.736966
IKZF5	0.6	-0.736966
KRTAP1-4	0.6	-0.736966
PIK3C2G	0.6	-0.736966
ZNF416	0.6	-0.736966
ZFYVE26	0.6	-0.736966
TRMT44	0.6	-0.736966
ARHGEF17	0.6	-0.736966
IRX3	0.6	-0.736966
ZNF35	0.6	-0.736966
C1orf115	0.6	-0.736966
ARHGEF40	0.6	-0.736966
KIAA0753	0.6	-0.736966
ATP1A3	0.6	-0.736966
DOPEY2	0.6	-0.736966
BARX1	0.6	-0.736966
KIAA0226	0.6	-0.736966
KLHL25	0.601562	-0.733213
ZBTB8A	0.601942	-0.732304
SLC25A18	0.60241	-0.731183
C12orf39	0.602564	-0.730813
ALS2CR12	0.602564	-0.730813
DEFB110	0.602941	-0.729911
C9orf3	0.602941	-0.729911
PEX12	0.603175	-0.729352
CANX	0.603175	-0.729352
C19orf71	0.603175	-0.729352
OR1D5	0.604167	-0.726982
EGF	0.604167	-0.726982
BNIP3L	0.604167	-0.726982
MATN3	0.604651	-0.725825
ZNF467	0.604651	-0.725825
ST6GALNAC3	0.604651	-0.725825
NEIL1	0.605263	-0.724366
FLNA	0.605263	-0.724366
SLC14A1	0.605263	-0.724366
FAM155A	0.605505	-0.72379
GRIN3A	0.605505	-0.72379
CMTM7	0.605634	-0.723482
PRSS50	0.605634	-0.723482
OR8G1	0.605769	-0.72316
LGMN	0.606061	-0.722466
PDE1B	0.606061	-0.722466
KCNAB3	0.606061	-0.722466
FAM135B	0.606061	-0.722466
HPS6	0.606299	-0.721898
C1orf198	0.607143	-0.719892
SCGB1D2	0.607407	-0.719264
PAFAH1B2	0.607843	-0.718229
GRAP2	0.607843	-0.718229
CACNA1F	0.607843	-0.718229
CAMK2G	0.607843	-0.718229
NOL4	0.608108	-0.7176
AQP9	0.608108	-0.7176
FOXN4	0.608247	-0.71727
SYNCRIP	0.608696	-0.716207
SOX2	0.608696	-0.716207
CAPN13	0.608696	-0.716207
SLC32A1	0.608696	-0.716207
SEC62	0.608696	-0.716207
C11orf84	0.609195	-0.715023
ACMSD	0.609195	-0.715023
CYB5D2	0.609375	-0.714598
TAPT1	0.609375	-0.714598
PAAF1	0.609756	-0.713696
NUDT10	0.609756	-0.713696
ZMAT5	0.609756	-0.713696
RWDD3	0.609756	-0.713696
C6orf165	0.610169	-0.712718
FAM186A	0.61039	-0.712198
UBXN7	0.611111	-0.710493
RALGAPA1	0.611111	-0.710493
PLIN4	0.611111	-0.710493
SRR	0.611111	-0.710493
SCRIB	0.611111	-0.710493
KIAA0430	0.611111	-0.710493
ZNF418	0.611111	-0.710493
ZBED2	0.611111	-0.710493
MAMDC2	0.611111	-0.710493
CMC1	0.611111	-0.710493
NPRL3	0.611111	-0.710493
SFI1	0.611111	-0.710493
SLC7A2	0.611111	-0.710493
CDK2AP2	0.611111	-0.710493
TDRD9	0.611111	-0.710493
MICB	0.611111	-0.710493
GPR37	0.611111	-0.710493
IFITM5	0.611111	-0.710493
PF4	0.611111	-0.710493
CD63	0.61165	-0.709221
PTPRJ	0.611765	-0.708951
OR2AG2	0.61194	-0.708537
UCHL1	0.61194	-0.708537
ASXL1	0.612245	-0.707819
MMP25	0.612245	-0.707819
ZMYM6NB	0.612245	-0.707819
MAP7D3	0.612903	-0.706269
LOC100132146	0.612903	-0.706269
FUT4	0.612903	-0.706269
LYRM1	0.612903	-0.706269
RGR	0.612903	-0.706269
MT1E	0.612903	-0.706269
RING1	0.612903	-0.706269
RAD50	0.612903	-0.706269
STRN3	0.612903	-0.706269
TAB2	0.612903	-0.706269
OR4K1	0.612903	-0.706269
TBX10	0.612903	-0.706269
CD40	0.613139	-0.705715
SIGLEC11	0.613636	-0.704544
UBXN10	0.613636	-0.704544
LOXL2	0.613636	-0.704544
RIMBP2	0.613636	-0.704544
AGBL5	0.614035	-0.703607
ULBP1	0.614035	-0.703607
MIER3	0.614286	-0.703018
UMODL1	0.614286	-0.703018
ADARB2	0.614458	-0.702614
FGFBP3	0.614583	-0.702319
RRP8	0.615385	-0.70044
CDH12	0.615385	-0.70044
ATP8B3	0.615385	-0.70044
PTCHD3	0.615385	-0.70044
IL18BP	0.615385	-0.70044
SLC13A1	0.615385	-0.70044
ZMYM1	0.615385	-0.70044
MYLIP	0.615385	-0.70044
PLD5	0.615385	-0.70044
HIF1A	0.615385	-0.70044
PCBD1	0.615385	-0.70044
CAPN5	0.615385	-0.70044
ANKRD34C	0.615385	-0.70044
FAM110A	0.615385	-0.70044
ATAD3C	0.615385	-0.70044
CER1	0.615385	-0.70044
PCDH11X	0.615942	-0.699134
PGLS	0.616	-0.698998
PTPRB	0.616162	-0.698619
GALNT8	0.616162	-0.698619
KCNK15	0.616822	-0.697073
PAGE1	0.616915	-0.696855
PUM1	0.617021	-0.696608
PIH1D1	0.617021	-0.696608
ZC3H6	0.617284	-0.695994
ARHGAP44	0.617284	-0.695994
MFSD7	0.617647	-0.695145
METTL3	0.617647	-0.695145
GPIHBP1	0.617647	-0.695145
SLC35B4	0.617647	-0.695145
ATG10	0.617647	-0.695145
PCDHA1	0.617647	-0.695145
ERCC6L	0.617647	-0.695145
SGPP2	0.617886	-0.694587
OR10G9	0.617886	-0.694587
C20orf141	0.618182	-0.693897
ATP2B4	0.618421	-0.693339
MAGEB17	0.618852	-0.692333
KDM4A	0.619048	-0.691878
SLC52A1	0.619048	-0.691878
DCC	0.619048	-0.691878
EFEMP1	0.619048	-0.691878
CSN1S1	0.619048	-0.691878
TGM5	0.619048	-0.691878
SRXN1	0.619048	-0.691878
MBNL3	0.619048	-0.691878
ZC3HAV1L	0.619048	-0.691878
CMAS	0.619048	-0.691878
SLC36A4	0.619048	-0.691878
PRRG2	0.619048	-0.691878
ITPRIPL2	0.619469	-0.690896
IL11	0.619565	-0.690672
POLR2A	0.619565	-0.690672
ADCY5	0.619718	-0.690316
FFAR2	0.619718	-0.690316
SLC1A1	0.62	-0.68966
CDX1	0.62	-0.68966
FOXRED2	0.62	-0.68966
ZDHHC18	0.62	-0.68966
RUNDC3B	0.620253	-0.689071
ITGBL1	0.620253	-0.689071
RABEP2	0.62069	-0.688056
EPB41L5	0.62069	-0.688056
OR4D11	0.62069	-0.688056
DPH5	0.62069	-0.688056
DRAXIN	0.62069	-0.688056
C9orf96	0.62069	-0.688056
PRRT3	0.621053	-0.687213
PTK7	0.621429	-0.68634
BANF1	0.621622	-0.685891
TFF1	0.621622	-0.685891
ATP10A	0.621622	-0.685891
CFP	0.621622	-0.685891
BTC	0.621622	-0.685891
KLHDC8A	0.621622	-0.685891
GTF2F2	0.621622	-0.685891
MAP3K19	0.621622	-0.685891
FLYWCH2	0.621951	-0.685127
OR2A2	0.622222	-0.684498
PTPN6	0.622222	-0.684498
CT47B1	0.622449	-0.683973
WFDC8	0.622642	-0.683526
APOC3	0.622642	-0.683526
GRB7	0.622951	-0.68281
ETS2	0.622951	-0.68281
IRGQ	0.623188	-0.68226
CEMP1	0.623431	-0.681698
SEMA3F	0.623656	-0.681178
HCN2	0.623853	-0.680721
LOX	0.623932	-0.68054
OR5V1	0.625	-0.678072
SMCR9	0.625	-0.678072
CCDC37	0.625	-0.678072
IFNA4	0.625	-0.678072
JAGN1	0.625	-0.678072
ZNF281	0.625	-0.678072
ADPRM	0.625	-0.678072
CALML5	0.625	-0.678072
CTSS	0.625	-0.678072
PRKD1	0.625	-0.678072
KRTAP15-1	0.625	-0.678072
CHRNB1	0.625	-0.678072
C15orf54	0.625	-0.678072
KCTD16	0.625	-0.678072
ZNF749	0.625	-0.678072
ERP44	0.625	-0.678072
TMEM176A	0.625	-0.678072
ARHGAP20	0.625	-0.678072
CFL2	0.625	-0.678072
ZNF384	0.625	-0.678072
C7orf66	0.625	-0.678072
LRRC4B	0.625	-0.678072
C2orf68	0.625	-0.678072
TBC1D22A	0.625	-0.678072
RIT2	0.625	-0.678072
HIBADH	0.625	-0.678072
CERS1	0.625	-0.678072
SRD5A1	0.625	-0.678072
ZBTB40	0.625	-0.678072
KRBOX1	0.625	-0.678072
FKBP3	0.625	-0.678072
OR10V1	0.625	-0.678072
SUCO	0.625	-0.678072
UBL3	0.625	-0.678072
MEP1A	0.625	-0.678072
AMBN	0.625	-0.678072
GPR161	0.626087	-0.675565
KBTBD11	0.626168	-0.675378
CCNJL	0.626506	-0.6746
TWF2	0.626667	-0.67423
TREM2	0.626667	-0.67423
APOBEC3A	0.626667	-0.67423
ABRA	0.626866	-0.673772
TMIE	0.626866	-0.673772
SLC6A2	0.627329	-0.672705
BMP2	0.627451	-0.672425
PRR22	0.627451	-0.672425
AGPAT2	0.627451	-0.672425
RTN3	0.627907	-0.671377
CDH13	0.627907	-0.671377
GNAT1	0.627907	-0.671377
OR13C2	0.627907	-0.671377
ATP5J	0.627907	-0.671377
PGPEP1	0.628205	-0.670692
OSBPL5	0.628205	-0.670692
CCDC17	0.628205	-0.670692
DPPA3	0.628571	-0.669851
CCDC138	0.628743	-0.669459
USH1G	0.629032	-0.668794
ZNF766	0.629032	-0.668794
KIF6	0.62963	-0.667425
OR4M1	0.62963	-0.667425
ASXL3	0.62963	-0.667425
PAPPA2	0.62963	-0.667425
TM2D1	0.62963	-0.667425
GID8	0.630137	-0.666263
EMR2	0.630252	-0.665999
NHLRC1	0.630435	-0.665581
PUS7L	0.630435	-0.665581
DPP7	0.630435	-0.665581
BCKDHB	0.630435	-0.665581
SUSD4	0.630631	-0.665133
WDR41	0.630769	-0.664816
P2RY2	0.630769	-0.664816
PMM1	0.630769	-0.664816
COL4A5	0.631068	-0.664133
MAB21L2	0.631206	-0.663818
SLC35F2	0.631579	-0.662965
MAOA	0.631579	-0.662965
MTUS1	0.631579	-0.662965
C16orf45	0.631579	-0.662965
E2F4	0.631579	-0.662965
KDM6B	0.631579	-0.662965
TBC1D1	0.631579	-0.662965
HAO2	0.631579	-0.662965
TAS2R42	0.631579	-0.662965
GPD2	0.631579	-0.662965
GBP4	0.631579	-0.662965
NANOS2	0.631579	-0.662965
TBC1D8	0.631579	-0.662965
NCBP2	0.631579	-0.662965
YAF2	0.631944	-0.66213
PAQR3	0.632	-0.662004
PPP1R26	0.632184	-0.661584
VCX	0.632479	-0.660911
NYNRIN	0.632479	-0.660911
CHCHD6	0.632653	-0.660514
ACADS	0.632653	-0.660514
CPD	0.632653	-0.660514
CHST8	0.633333	-0.658963
SLC22A3	0.633333	-0.658963
C7orf72	0.633333	-0.658963
CTSL1	0.633333	-0.658963
ASB14	0.633333	-0.658963
KLHL23	0.633333	-0.658963
BPIFA2	0.633333	-0.658963
C2orf53	0.633333	-0.658963
GOT2	0.633333	-0.658963
GRHL3	0.633333	-0.658963
PHOSPHO2-KLHL23	0.633333	-0.658963
PALLD	0.633803	-0.657894
OXCT1	0.633803	-0.657894
GBA2	0.634146	-0.657112
LPHN3	0.634146	-0.657112
ST6GALNAC5	0.634146	-0.657112
OAT	0.634328	-0.656698
ASB16	0.634483	-0.656347
DCAF17	0.634615	-0.656046
SLC15A2	0.634615	-0.656046
STARD9	0.634921	-0.655352
TRIM42	0.634921	-0.655352
HERC4	0.634921	-0.655352
RRNAD1	0.63522	-0.654671
NIPAL3	0.635514	-0.654004
C1orf210	0.636364	-0.652077
NAPRT1	0.636364	-0.652077
CELF1	0.636364	-0.652077
PRDM16	0.636364	-0.652077
SLC2A1	0.636364	-0.652077
JOSD2	0.636364	-0.652077
TP73	0.636364	-0.652077
DLG2	0.636364	-0.652077
ZNF516	0.636364	-0.652077
ASGR2	0.636364	-0.652077
ZNF224	0.636364	-0.652077
TMEM222	0.636364	-0.652077
TYSND1	0.636364	-0.652077
FBXL14	0.636364	-0.652077
EPHX4	0.636364	-0.652077
RBP4	0.636364	-0.652077
CHMP4B	0.636364	-0.652077
TRMT2A	0.636364	-0.652077
ABCB10	0.636364	-0.652077
SPANXN4	0.636364	-0.652077
RARB	0.636364	-0.652077
XKR9	0.636943	-0.650765
TSPY4	0.637306	-0.649943
TSPY1	0.637306	-0.649943
SOCS7	0.637363	-0.649814
C1R	0.6375	-0.649503
EFNB2	0.6375	-0.649503
MLYCD	0.637681	-0.649093
PCK2	0.637681	-0.649093
CTNS	0.637931	-0.648528
PCDHGB7	0.637931	-0.648528
C11orf30	0.637931	-0.648528
COL9A1	0.638095	-0.648156
SLC25A43	0.638298	-0.647698
EFCAB4A	0.638298	-0.647698
ECSIT	0.638298	-0.647698
MORC2	0.638554	-0.647119
CACNA1I	0.638889	-0.646363
OR51E1	0.638889	-0.646363
TXNRD1	0.638889	-0.646363
CHST15	0.638889	-0.646363
TMEM170A	0.638889	-0.646363
AP3M2	0.638889	-0.646363
PNPLA2	0.638889	-0.646363
ZNF407	0.639175	-0.645717
HSPB3	0.639344	-0.645335
STMN4	0.639535	-0.644905
SHC3	0.639535	-0.644905
LBR	0.64	-0.643856
C15orf39	0.64	-0.643856
MAGEB3	0.64	-0.643856
OR51Q1	0.64	-0.643856
HSD11B1	0.64	-0.643856
SMPD2	0.64	-0.643856
ZNF426	0.64	-0.643856
TBC1D22B	0.64	-0.643856
ACCS	0.64	-0.643856
OR2G3	0.640625	-0.642448
IFI6	0.640625	-0.642448
ZXDB	0.641026	-0.641546
ILF3	0.641026	-0.641546
AP1S2	0.641026	-0.641546
BANF2	0.641026	-0.641546
PLXNB1	0.641026	-0.641546
GPR83	0.641304	-0.640919
ITIH1	0.641304	-0.640919
IL12B	0.641304	-0.640919
FSTL5	0.641509	-0.640458
OR6S1	0.641509	-0.640458
OR1S2	0.641509	-0.640458
NTSR2	0.641667	-0.640104
OR6Y1	0.641975	-0.63941
ZFP28	0.642202	-0.638901
UBASH3B	0.642857	-0.63743
HRASLS2	0.642857	-0.63743
PRPF4B	0.642857	-0.63743
SFT2D3	0.642857	-0.63743
SOBP	0.642857	-0.63743
PIK3CB	0.642857	-0.63743
IL5RA	0.642857	-0.63743
WDR63	0.642857	-0.63743
RALGAPB	0.642857	-0.63743
KHDRBS2	0.642857	-0.63743
REG1B	0.642857	-0.63743
TPSAB1	0.642857	-0.63743
OR11L1	0.642857	-0.63743
GPR56	0.642857	-0.63743
MMAA	0.642857	-0.63743
NRXN1	0.642857	-0.63743
GALNT5	0.642857	-0.63743
FGF23	0.642857	-0.63743
MLST8	0.642857	-0.63743
CHRD	0.642857	-0.63743
NSMAF	0.642857	-0.63743
FBXO17	0.642857	-0.63743
PRSS21	0.642857	-0.63743
GLIS3	0.643275	-0.636493
KRT33A	0.643478	-0.636037
EBF2	0.643836	-0.635236
PTCHD1	0.643836	-0.635236
HLA-B	0.643836	-0.635236
PROX1	0.644068	-0.634716
LOC81691	0.644068	-0.634716
IL16	0.644068	-0.634716
ITGA3	0.644231	-0.634351
CLIC2	0.644444	-0.633872
PPP1R16B	0.644444	-0.633872
CKAP4	0.644444	-0.633872
GBF1	0.644444	-0.633872
BAAT	0.644737	-0.633218
OR2L2	0.644737	-0.633218
CLDN19	0.644737	-0.633218
PXMP2	0.64486	-0.632943
DECR2	0.645161	-0.632268
APOL2	0.645161	-0.632268
ANKK1	0.645161	-0.632268
UBE2D2	0.645161	-0.632268
UHRF1BP1	0.645161	-0.632268
GZMK	0.645161	-0.632268
DLEU7	0.645349	-0.631849
MERTK	0.64557	-0.631355
RFX1	0.64557	-0.631355
OR5AC2	0.645833	-0.630766
OR4A16	0.645833	-0.630766
RAB33B	0.645833	-0.630766
HRH4	0.646018	-0.630354
SGK3	0.646154	-0.63005
OR51B6	0.646341	-0.629632
BAI1	0.646341	-0.629632
ZYG11B	0.646341	-0.629632
ZNF695	0.646341	-0.629632
MYADM	0.646552	-0.629162
DHTKD1	0.647059	-0.628031
OR13C8	0.647059	-0.628031
KCNIP2	0.647059	-0.628031
SQRDL	0.647059	-0.628031
CROCC	0.647059	-0.628031
FAM162B	0.647059	-0.628031
GGT7	0.647059	-0.628031
MAZ	0.647059	-0.628031
OR6M1	0.647059	-0.628031
DLX1	0.647059	-0.628031
CYSLTR2	0.647059	-0.628031
SLAMF6	0.647059	-0.628031
ZMYM6	0.647059	-0.628031
TCTA	0.647059	-0.628031
INSR	0.647059	-0.628031
CSTB	0.647059	-0.628031
CCR3	0.647727	-0.626542
ADAMTS2	0.647887	-0.626185
KIR2DL3	0.648	-0.625934
CD6	0.648	-0.625934
IZUMO4	0.648148	-0.625604
PSME2	0.648148	-0.625604
FAM194B	0.648148	-0.625604
SIPA1	0.648148	-0.625604
GCNT7	0.648148	-0.625604
TDRD7	0.648148	-0.625604
AP1M1	0.648352	-0.625152
DNAJB14	0.648352	-0.625152
BTD	0.648352	-0.625152
CD38	0.648352	-0.625152
C1orf233	0.648649	-0.624491
OSCAR	0.648649	-0.624491
GPR108	0.648649	-0.624491
DAK	0.648649	-0.624491
ESPNL	0.648649	-0.624491
NR5A1	0.648649	-0.624491
RPP30	0.649123	-0.623437
EPHA5	0.649123	-0.623437
AARD	0.649123	-0.623437
OXA1L	0.649351	-0.62293
LRRC31	0.65	-0.621488
ING2	0.65	-0.621488
ZACN	0.65	-0.621488
DNAJC12	0.65	-0.621488
CTSO	0.65	-0.621488
FAM81A	0.65	-0.621488
KIF3C	0.65	-0.621488
VPS39	0.65	-0.621488
CDRT15	0.65	-0.621488
VANGL1	0.65	-0.621488
PAK6	0.650485	-0.620411
CYB5R3	0.650794	-0.619728
VEGFA	0.650794	-0.619728
FHL3	0.650794	-0.619728
EPHA8	0.651163	-0.61891
MC5R	0.651163	-0.61891
NQO1	0.651163	-0.61891
DOCK2	0.651316	-0.618571
RNF123	0.651376	-0.618437
METTL25	0.651515	-0.618129
DENND2A	0.651515	-0.618129
ROPN1L	0.651685	-0.617752
ARRDC2	0.651685	-0.617752
STAP1	0.651685	-0.617752
USP15	0.652174	-0.616671
SLC10A3	0.652174	-0.616671
DKK4	0.652174	-0.616671
GPR50	0.652174	-0.616671
CCL11	0.652174	-0.616671
BLK	0.652174	-0.616671
FUK	0.652174	-0.616671
TFEB	0.652542	-0.615857
SH2D3A	0.653061	-0.61471
CYP26B1	0.653061	-0.61471
COL27A1	0.653061	-0.61471
GPER1	0.653333	-0.614109
S1PR1	0.653846	-0.612977
DDX51	0.653846	-0.612977
IGFLR1	0.653846	-0.612977
OR2M4	0.653846	-0.612977
FOXI3	0.653846	-0.612977
FLNC	0.653846	-0.612977
OAF	0.653846	-0.612977
PRDM8	0.653846	-0.612977
KRTAP5-9	0.653846	-0.612977
CAPN12	0.653846	-0.612977
CCDC124	0.653846	-0.612977
RBMXL2	0.653846	-0.612977
NUGGC	0.653846	-0.612977
NAAA	0.654206	-0.612184
ACOT11	0.654206	-0.612184
STYXL1	0.654321	-0.61193
DYX1C1	0.654545	-0.611435
CLEC9A	0.654545	-0.611435
GALR3	0.654545	-0.611435
SRRM1	0.654545	-0.611435
TMPRSS5	0.654545	-0.611435
FAM89B	0.654545	-0.611435
CALML6	0.654545	-0.611435
AMIGO3	0.654545	-0.611435
RYR3	0.654545	-0.611435
ZYG11A	0.655172	-0.610053
PRR18	0.655172	-0.610053
MTBP	0.655172	-0.610053
OR13F1	0.655172	-0.610053
WARS	0.655172	-0.610053
ADAM8	0.655172	-0.610053
NT5DC2	0.655172	-0.610053
SPA17	0.655172	-0.610053
INSL3	0.655556	-0.60921
OTUD6A	0.655556	-0.60921
CLDN4	0.655738	-0.608809
CCDC88C	0.655738	-0.608809
GLRA1	0.656	-0.608232
ATOH7	0.65625	-0.607683
KRTAP19-5	0.65625	-0.607683
NCK2	0.65625	-0.607683
CAPS	0.65625	-0.607683
POGK	0.65625	-0.607683
THADA	0.65625	-0.607683
UBQLN2	0.65625	-0.607683
KRTAP2-3	0.65625	-0.607683
IGIP	0.656566	-0.606989
TAS2R1	0.656716	-0.606658
CCL3L1	0.656766	-0.606549
CCL3L3	0.656766	-0.606549
BPTF	0.657143	-0.605721
TSNAXIP1	0.657143	-0.605721
UPK3A	0.657143	-0.605721
MBD3	0.657143	-0.605721
DMRTC1	0.657143	-0.605721
FLRT2	0.657143	-0.605721
ANKRD30A	0.657143	-0.605721
NOVA2	0.657143	-0.605721
PITPNM2	0.657143	-0.605721
ZDHHC24	0.657143	-0.605721
IL36B	0.657407	-0.60514
GEM	0.657534	-0.604862
CREG1	0.657534	-0.604862
ZFAND2B	0.657534	-0.604862
C20orf85	0.657658	-0.604591
LOC100130370	0.657658	-0.604591
LRP2	0.657658	-0.604591
RPE65	0.657895	-0.604071
OR6C68	0.657895	-0.604071
KDELC1	0.657895	-0.604071
OLFML2A	0.657895	-0.604071
PLEKHA5	0.65812	-0.603578
CCNC	0.658228	-0.603341
LDLRAD2	0.658228	-0.603341
OR56A3	0.658537	-0.602665
VPREB3	0.658537	-0.602665
PKLR	0.658537	-0.602665
FBXO22	0.658537	-0.602665
CCDC80	0.658537	-0.602665
APOA1	0.658824	-0.602036
ABCB9	0.658824	-0.602036
CHST4	0.659091	-0.601451
PPP1CC	0.659091	-0.601451
NAGLU	0.659091	-0.601451
SIL1	0.659574	-0.600393
KCNJ14	0.659574	-0.600393
ERCC4	0.659574	-0.600393
CADPS2	0.659794	-0.599913
UNCX	0.659836	-0.59982
FABP12	0.66	-0.599462
SLC35G3	0.66	-0.599462
FCN2	0.660194	-0.599038
SLC1A6	0.660377	-0.598637
KCNT1	0.660377	-0.598637
NKG7	0.660377	-0.598637
SOX21	0.660377	-0.598637
PNLIPRP2	0.660377	-0.598637
NBEAL2	0.66055	-0.598259
SOHLH1	0.660714	-0.597902
HBG2	0.660714	-0.597902
TNNC1	0.661017	-0.597241
TGS1	0.66129	-0.596644
2019-09-09	0.66129	-0.596644
SLC22A11	0.661538	-0.596103
SLC39A5	0.661765	-0.59561
FRMD1	0.661871	-0.595379
RB1	0.661972	-0.595158
PNPLA8	0.662162	-0.594744
AKNA	0.662162	-0.594744
KRTAP10-5	0.662722	-0.593525
LEPREL1	0.662791	-0.593375
LYPD6B	0.663265	-0.592342
RAB11FIP2	0.663265	-0.592342
NDUFA11	0.663636	-0.591535
GGACT	0.663717	-0.59136
KRT2	0.663793	-0.591194
RGS5	0.663866	-0.591037
CENPF	0.664062	-0.590609
DSG1	0.664179	-0.590356
IL4	0.664384	-0.589912
ATN1	0.664516	-0.589624
IL10	0.664634	-0.589368
MDGA1	0.666667	-0.584962
FAM161A	0.666667	-0.584962
ARF1	0.666667	-0.584962
ZDHHC16	0.666667	-0.584962
RAB33A	0.666667	-0.584962
DDX28	0.666667	-0.584962
COX6B2	0.666667	-0.584962
NOTO	0.666667	-0.584962
PRICKLE1	0.666667	-0.584962
CDH22	0.666667	-0.584962
FRMD4A	0.666667	-0.584962
ABO	0.666667	-0.584962
CACHD1	0.666667	-0.584962
PRLR	0.666667	-0.584962
MELK	0.666667	-0.584962
ARL6	0.666667	-0.584962
HCRTR1	0.666667	-0.584962
GDF3	0.666667	-0.584962
PLVAP	0.666667	-0.584962
IDI2	0.666667	-0.584962
IL15RA	0.666667	-0.584962
ARAP1	0.666667	-0.584962
ITPKC	0.666667	-0.584962
ZNF470	0.666667	-0.584962
NTSR1	0.666667	-0.584962
ZNF45	0.666667	-0.584962
SIRT5	0.666667	-0.584962
ACSL5	0.666667	-0.584962
SLC29A3	0.666667	-0.584962
SUV420H2	0.666667	-0.584962
EPC2	0.666667	-0.584962
PIM3	0.666667	-0.584962
CCDC68	0.666667	-0.584962
KIAA1045	0.666667	-0.584962
BOD1L1	0.666667	-0.584962
TRPC7	0.666667	-0.584962
SPTBN2	0.666667	-0.584962
COL4A6	0.666667	-0.584962
TRUB1	0.666667	-0.584962
ZNF536	0.666667	-0.584962
ZNF397	0.666667	-0.584962
XAGE3	0.666667	-0.584962
NDST1	0.666667	-0.584962
SESN2	0.666667	-0.584962
HNMT	0.666667	-0.584962
AFF1	0.666667	-0.584962
IFNB1	0.666667	-0.584962
LRRC57	0.666667	-0.584962
ACOT2	0.666667	-0.584962
KHDC3L	0.666667	-0.584962
BCL2L10	0.666667	-0.584962
ZNF518B	0.666667	-0.584962
NANP	0.666667	-0.584962
PHKB	0.666667	-0.584962
LRPAP1	0.666667	-0.584962
TNRC6B	0.666667	-0.584962
FERD3L	0.666667	-0.584962
HTR3A	0.666667	-0.584962
GPI	0.666667	-0.584962
FEM1A	0.666667	-0.584962
HSF2	0.666667	-0.584962
HMGXB4	0.666667	-0.584962
AK8	0.666667	-0.584962
LYPD1	0.666667	-0.584962
RNF146	0.666667	-0.584962
ZNF607	0.666667	-0.584962
COLGALT1	0.666667	-0.584962
SH3RF1	0.666667	-0.584962
PRR14	0.666667	-0.584962
TMEM178A	0.666667	-0.584962
EXOC3L2	0.666667	-0.584962
LIN28B	0.666667	-0.584962
HRH2	0.666667	-0.584962
CTXN1	0.666667	-0.584962
SLC43A1	0.666667	-0.584962
LHX8	0.666667	-0.584962
C6orf25	0.666667	-0.584962
C6orf89	0.666667	-0.584962
ZNF572	0.666667	-0.584962
KPNA6	0.666667	-0.584962
SYDE2	0.666667	-0.584962
DUSP26	0.666667	-0.584962
ALKBH8	0.666667	-0.584962
PPP2R2B	0.666667	-0.584962
HSD17B11	0.666667	-0.584962
LZTS1	0.666667	-0.584962
TMEM45A	0.666667	-0.584962
KIAA1683	0.666667	-0.584962
PRSS12	0.666667	-0.584962
CAPRIN2	0.666667	-0.584962
C1orf158	0.666667	-0.584962
CILP	0.666667	-0.584962
SCP2	0.666667	-0.584962
BRINP3	0.666667	-0.584962
DNASE2B	0.666667	-0.584962
CHAF1A	0.666667	-0.584962
OR1S1	0.666667	-0.584962
GALNT14	0.666667	-0.584962
GRM1	0.666667	-0.584962
FAM117B	0.666667	-0.584962
CLCNKB	0.669065	-0.579782
PUSL1	0.669065	-0.579782
VIPR2	0.669565	-0.578704
C2orf83	0.669811	-0.578173
FAM195B	0.67	-0.577767
PKDREJ	0.670051	-0.577658
MAT1A	0.670157	-0.577429
LBX1	0.670213	-0.577309
MAMLD1	0.67033	-0.577057
FASTK	0.670543	-0.576599
UNC119B	0.670588	-0.576501
ATP8A1	0.670588	-0.576501
PGM1	0.670588	-0.576501
HLA-C	0.670732	-0.576192
CALHM1	0.670732	-0.576192
WDR62	0.670732	-0.576192
HLA-DMB	0.671053	-0.575502
PRH2	0.671053	-0.575502
NPC1L1	0.671141	-0.575312
INO80D	0.671141	-0.575312
CACNA1G	0.671233	-0.575115
ADCK4	0.671233	-0.575115
CTBP1	0.671429	-0.574694
KRTAP17-1	0.671429	-0.574694
PYDC1	0.671429	-0.574694
KCNK6	0.671642	-0.574236
KCNG1	0.671642	-0.574236
TMEM87A	0.671642	-0.574236
TOR1A	0.671642	-0.574236
PPP1R32	0.671875	-0.573735
TCEAL2	0.671875	-0.573735
FBXL18	0.671875	-0.573735
MFNG	0.672131	-0.573185
PTDSS1	0.672131	-0.573185
AKAP4	0.672414	-0.572579
TTC8	0.672414	-0.572579
TMEM37	0.672727	-0.571906
C6orf226	0.672727	-0.571906
VOPP1	0.672727	-0.571906
ZFHX2	0.672897	-0.571542
IL36A	0.673077	-0.571157
POU6F2	0.673077	-0.571157
ANKRD35	0.673077	-0.571157
TST	0.673077	-0.571157
PXN	0.673469	-0.570316
ZNF668	0.673469	-0.570316
GATC	0.673469	-0.570316
IL18RAP	0.673684	-0.569856
HDAC7	0.673759	-0.569696
APOBEC3D	0.673913	-0.569366
ZNF732	0.673913	-0.569366
PPAPDC1A	0.673913	-0.569366
ARHGAP33	0.673913	-0.569366
CEP85L	0.673913	-0.569366
OPHN1	0.673913	-0.569366
OR10A5	0.674157	-0.568843
TRHR	0.674419	-0.568284
CKMT2	0.674419	-0.568284
DUSP2	0.674699	-0.567685
DCXR	0.674797	-0.567475
CREBL2	0.675	-0.567041
TBC1D14	0.675	-0.567041
C5orf55	0.675	-0.567041
RNF19B	0.675	-0.567041
GRM3	0.675	-0.567041
ERLIN1	0.675325	-0.566347
PVRL4	0.675325	-0.566347
KRTAP21-2	0.675393	-0.566202
MAPKBP1	0.675393	-0.566202
SIRT4	0.675497	-0.565979
APOL6	0.675676	-0.565597
FAM19A3	0.675676	-0.565597
SPACA4	0.675676	-0.565597
SGK110	0.675676	-0.565597
SLC17A8	0.675676	-0.565597
TGIF1	0.675676	-0.565597
DTHD1	0.676056	-0.564785
SAMD4A	0.67619	-0.564498
NOVA1	0.676471	-0.563901
GZMB	0.676471	-0.563901
ADAMTSL5	0.676471	-0.563901
UMOD	0.676471	-0.563901
ZNF727	0.676471	-0.563901
FRMPD1	0.676471	-0.563901
SERPINB9	0.676471	-0.563901
ZNF205	0.676692	-0.563429
NEU4	0.676768	-0.563267
LECT2	0.676923	-0.562936
PHF14	0.677019	-0.562733
MRPL35	0.677165	-0.56242
DOK6	0.677419	-0.561879
STK19	0.677419	-0.561879
CXorf27	0.677419	-0.561879
PPCS	0.677419	-0.561879
STAT1	0.677419	-0.561879
ZBTB5	0.677419	-0.561879
STEAP1B	0.677419	-0.561879
CABP5	0.677419	-0.561879
C4orf3	0.677419	-0.561879
NR1D1	0.677419	-0.561879
ZNF354C	0.677419	-0.561879
SYF2	0.677686	-0.561311
ATRIP	0.677686	-0.561311
IGSF11	0.677778	-0.561116
CBLN1	0.677778	-0.561116
SAMD1	0.677966	-0.560715
FSBP	0.678261	-0.560088
NRAP	0.678571	-0.559427
GSTM1	0.678571	-0.559427
PRR23B	0.678571	-0.559427
APOA4	0.678571	-0.559427
GUF1	0.678571	-0.559427
ZDHHC4	0.678571	-0.559427
CCDC91	0.678571	-0.559427
OMA1	0.678571	-0.559427
TYRO3	0.678571	-0.559427
CPEB2	0.678571	-0.559427
GUK1	0.678899	-0.558731
SCAMP5	0.679245	-0.557995
TMEM180	0.679245	-0.557995
BCL6B	0.679245	-0.557995
OXTR	0.68	-0.556393
DCTN1	0.68	-0.556393
PAQR7	0.68	-0.556393
AMBRA1	0.68	-0.556393
C1orf216	0.68	-0.556393
KRTAP6-1	0.68	-0.556393
NXPH3	0.68	-0.556393
CCDC110	0.68	-0.556393
ACAT1	0.680412	-0.555519
COL22A1	0.680412	-0.555519
LSM4	0.680412	-0.555519
ENTPD1	0.680556	-0.555215
AVP	0.680672	-0.554968
CDH19	0.680851	-0.554589
KCNIP3	0.680851	-0.554589
SOX5	0.680851	-0.554589
OPRK1	0.681034	-0.5542
SF3B3	0.681159	-0.553936
IGLL5	0.681818	-0.552541
SWAP70	0.681818	-0.552541
DNAH2	0.681818	-0.552541
MKRN1	0.681818	-0.552541
USP24	0.681818	-0.552541
CNN2	0.681818	-0.552541
CMPK2	0.681818	-0.552541
RHAG	0.681818	-0.552541
NPAP1	0.681818	-0.552541
ZNF529	0.681818	-0.552541
C16orf70	0.681818	-0.552541
DOCK10	0.681818	-0.552541
PKP2	0.681818	-0.552541
SPRED1	0.681818	-0.552541
TMEM174	0.681818	-0.552541
SCN3A	0.682353	-0.55141
ATL3	0.68254	-0.551015
CARTPT	0.68254	-0.551015
PRSS42	0.682692	-0.550693
PRPS1L1	0.682927	-0.550197
WFDC9	0.682927	-0.550197
FRS3	0.682927	-0.550197
H2AFJ	0.682927	-0.550197
B3GNT1	0.682927	-0.550197
SLC25A35	0.683333	-0.549339
C12orf52	0.683333	-0.549339
PLEKHM2	0.683333	-0.549339
HOXB9	0.683333	-0.549339
E2F2	0.683333	-0.549339
WBSCR28	0.683417	-0.549162
ZNF630	0.683673	-0.548621
SEC13	0.684211	-0.547488
WFDC13	0.684211	-0.547488
CHST1	0.684211	-0.547488
TNFSF12	0.684211	-0.547488
TPPP3	0.684211	-0.547488
NYAP2	0.684211	-0.547488
ILK	0.684211	-0.547488
LAMTOR3	0.684466	-0.546949
CD22	0.684783	-0.546282
ZC3H7B	0.684783	-0.546282
GDPD3	0.684783	-0.546282
SAMD11	0.684783	-0.546282
BEX4	0.684783	-0.546282
IRAK3	0.684932	-0.545968
PLIN3	0.685185	-0.545434
SGK2	0.685185	-0.545434
RGS20	0.685393	-0.544996
ADAM18	0.685484	-0.544805
PSENEN	0.685484	-0.544805
RAB39B	0.685714	-0.544321
VWA5B2	0.685714	-0.544321
SIAE	0.685714	-0.544321
ROR1	0.685714	-0.544321
PASD1	0.685714	-0.544321
CCL23	0.685714	-0.544321
PRX	0.685714	-0.544321
USP49	0.685714	-0.544321
ARG1	0.686047	-0.543622
CCNDBP1	0.686047	-0.543622
ADH6	0.686047	-0.543622
ELFN2	0.686275	-0.543142
OR10Q1	0.686275	-0.543142
ZNF587B	0.686957	-0.541709
MBNL1	0.6875	-0.540568
CALML3	0.6875	-0.540568
GSE1	0.6875	-0.540568
NECAB3	0.6875	-0.540568
NEURL4	0.6875	-0.540568
RNF166	0.6875	-0.540568
MYO5C	0.6875	-0.540568
TOMM34	0.6875	-0.540568
TMEM246	0.6875	-0.540568
PLCD4	0.6875	-0.540568
MTUS2	0.6875	-0.540568
PML	0.6875	-0.540568
MOS	0.6875	-0.540568
FAM213B	0.6875	-0.540568
ZNF365	0.6875	-0.540568
TAS2R8	0.6875	-0.540568
PPP3R2	0.6875	-0.540568
C1orf95	0.6875	-0.540568
CKMT1B	0.6875	-0.540568
EIF2AK4	0.6875	-0.540568
MMP13	0.6875	-0.540568
TBX22	0.6875	-0.540568
KCTD14	0.687898	-0.539733
ZNRF1	0.688073	-0.539366
GSK3A	0.688172	-0.539159
HOOK2	0.688172	-0.539159
MTMR11	0.688312	-0.538866
NCAM2	0.688525	-0.53842
ATRX	0.688525	-0.53842
DEFB114	0.688525	-0.53842
GALNT3	0.688679	-0.538096
EIF4EBP2	0.688679	-0.538096
OTUD3	0.688889	-0.537657
TPCN2	0.688889	-0.537657
MYRF	0.688889	-0.537657
STK17B	0.688889	-0.537657
COA1	0.688889	-0.537657
GM2A	0.688889	-0.537657
NNAT	0.688889	-0.537657
C16orf89	0.688889	-0.537657
TBC1D10B	0.689189	-0.537028
NUDT18	0.689189	-0.537028
WDR67	0.689189	-0.537028
GPR125	0.689655	-0.536053
PTPN9	0.689655	-0.536053
MCMDC2	0.689655	-0.536053
SLC16A11	0.689655	-0.536053
TNFRSF11B	0.689655	-0.536053
TSPYL2	0.689655	-0.536053
OR13C4	0.689655	-0.536053
HMGN5	0.689655	-0.536053
CALCB	0.689655	-0.536053
CMKLR1	0.689922	-0.535494
ZNF581	0.689922	-0.535494
TIAM1	0.690141	-0.535037
MINK1	0.690141	-0.535037
PABPC1L2A	0.690265	-0.534777
PABPC1L2B	0.690265	-0.534777
C1QTNF6	0.690323	-0.534657
KRT15	0.690476	-0.534336
PCYOX1	0.690476	-0.534336
HTR7	0.690476	-0.534336
RACGAP1	0.690476	-0.534336
STUB1	0.690476	-0.534336
COL2A1	0.690476	-0.534336
SAC3D1	0.690476	-0.534336
GRAMD1B	0.690647	-0.533979
SLITRK5	0.691358	-0.532495
SGK223	0.691429	-0.532348
KCNN3	0.691489	-0.532221
PPIE	0.692308	-0.530515
SLC9A8	0.692308	-0.530515
NFATC3	0.692308	-0.530515
R3HDM4	0.692308	-0.530515
OPRL1	0.692308	-0.530515
RNF34	0.692308	-0.530515
PTK2B	0.692308	-0.530515
CCDC42	0.692308	-0.530515
PRRT2	0.692308	-0.530515
SCRN1	0.692308	-0.530515
DEPDC1B	0.692308	-0.530515
CXCL1	0.692308	-0.530515
P2RX4	0.692308	-0.530515
RGS11	0.692308	-0.530515
MOXD1	0.692308	-0.530515
C20orf27	0.692308	-0.530515
ELOF1	0.692308	-0.530515
HES6	0.692308	-0.530515
CYP2C19	0.692308	-0.530515
ZNF219	0.692308	-0.530515
SLFN12	0.692308	-0.530515
SLC39A3	0.692607	-0.529891
VPS8	0.69281	-0.529467
C12orf43	0.692857	-0.52937
LMAN1	0.692857	-0.52937
FBXO40	0.693182	-0.528694
RNF26	0.693333	-0.528379
ZNF589	0.693333	-0.528379
MCIDAS	0.693333	-0.528379
ALX1	0.693548	-0.527932
MOSPD1	0.693694	-0.527629
SAGE1	0.693694	-0.527629
ZNF177	0.69375	-0.527512
ZNF559-ZNF177	0.69375	-0.527512
OR1E1	0.693878	-0.527247
SDC2	0.693878	-0.527247
PTDSS2	0.693878	-0.527247
MRPL55	0.693878	-0.527247
ANKRD33B	0.693878	-0.527247
A2M	0.694118	-0.526748
FCRL1	0.694215	-0.526546
EN2	0.694444	-0.526069
PRPF40B	0.694444	-0.526069
PLA2G2A	0.694444	-0.526069
TTLL6	0.694444	-0.526069
PDPK1	0.694444	-0.526069
GLYR1	0.694444	-0.526069
PLLP	0.694444	-0.526069
HOGA1	0.694444	-0.526069
SLC38A2	0.694444	-0.526069
TTPAL	0.694915	-0.525091
ZNF140	0.694915	-0.525091
LOC100287036	0.694915	-0.525091
KLRG2	0.695238	-0.524421
ABCG4	0.695652	-0.523562
CCDC129	0.695652	-0.523562
TRIM40	0.695652	-0.523562
ANKRD65	0.695652	-0.523562
OIT3	0.695652	-0.523562
OR5A2	0.695652	-0.523562
NKX2-4	0.695652	-0.523562
BET1	0.695652	-0.523562
TP53	0.695652	-0.523562
NKX1-2	0.695652	-0.523562
ADAMTSL2	0.695833	-0.523186
CCL1	0.696078	-0.522678
PLSCR3	0.696296	-0.522227
ETV6	0.696429	-0.521953
BLCAP	0.696629	-0.521537
TSPAN33	0.69697	-0.520832
OR5K2	0.69697	-0.520832
C15orf27	0.69697	-0.520832
UQCC	0.697368	-0.520007
UQCC1	0.697368	-0.520007
FCGR2B	0.697368	-0.520007
TPO	0.697581	-0.519568
ANXA10	0.697674	-0.519374
SEMA7A	0.697674	-0.519374
C2orf82	0.697674	-0.519374
RAB4B	0.697674	-0.519374
GLTPD1	0.697842	-0.519028
APOBEC3B	0.697842	-0.519028
PHF8	0.697917	-0.518873
ABHD2	0.698113	-0.518467
CA4	0.698113	-0.518467
ZNF100	0.698113	-0.518467
PAMR1	0.698276	-0.518131
MXRA5	0.698413	-0.517848
ZNF582	0.698413	-0.517848
C1orf227	0.698413	-0.517848
CXCL13	0.69863	-0.517399
C19orf54	0.69863	-0.517399
DDX39A	0.698795	-0.517058
SALL3	0.698795	-0.517058
FNDC3A	0.698925	-0.516791
C7orf10	0.69898	-0.516678
EMC8	0.699029	-0.516576
TRIM5	0.699248	-0.516124
GYLTL1B	0.699725	-0.515141
DHRS1	0.7	-0.514573
TMEM120B	0.7	-0.514573
ALS2CL	0.7	-0.514573
DVL1	0.7	-0.514573
TREML2	0.7	-0.514573
TATDN2	0.7	-0.514573
KIF7	0.7	-0.514573
CST3	0.7	-0.514573
DEFB135	0.7	-0.514573
CRYZ	0.7	-0.514573
TRPM4	0.7	-0.514573
PRSS23	0.7	-0.514573
TPGS2	0.7	-0.514573
VMO1	0.7	-0.514573
TMEM59L	0.7	-0.514573
UBR7	0.7	-0.514573
LCE3C	0.7	-0.514573
MLPH	0.7	-0.514573
LPCAT2	0.7	-0.514573
SEC14L2	0.7	-0.514573
REL	0.7	-0.514573
RXFP1	0.7	-0.514573
PACSIN1	0.7	-0.514573
COL7A1	0.7	-0.514573
ZNF423	0.7	-0.514573
SST	0.7	-0.514573
RMI2	0.7	-0.514573
FAM179A	0.7	-0.514573
RCOR2	0.7	-0.514573
SNX31	0.7	-0.514573
MTSS1L	0.7	-0.514573
SDCBP	0.7	-0.514573
F2RL2	0.7	-0.514573
FNDC1	0.7	-0.514573
CYTL1	0.700935	-0.512648
UBE2D4	0.700935	-0.512648
AOC1	0.701031	-0.51245
ABP1	0.701031	-0.51245
C3orf22	0.701149	-0.512206
NAT6	0.701149	-0.512206
ZNF17	0.701299	-0.511899
TANGO2	0.701299	-0.511899
ZNF598	0.701493	-0.5115
MAVS	0.701754	-0.510962
STYX	0.701754	-0.510962
FCGRT	0.701754	-0.510962
ZNF383	0.701754	-0.510962
GALNT7	0.702128	-0.510195
PDIA4	0.702128	-0.510195
PRRC2B	0.702128	-0.510195
C3AR1	0.702128	-0.510195
GSTA5	0.70229	-0.509861
EPB41L4B	0.702703	-0.509014
SLC16A4	0.702703	-0.509014
KRTAP3-1	0.702703	-0.509014
IFNL4	0.702703	-0.509014
HTATIP2	0.702703	-0.509014
C1QTNF7	0.703125	-0.508147
TJP3	0.703125	-0.508147
TPRX1	0.703125	-0.508147
TEC	0.703125	-0.508147
PSPN	0.703196	-0.508001
IMPAD1	0.703226	-0.50794
ZNF671	0.703704	-0.50696
ZNF320	0.703704	-0.50696
IL17RE	0.703704	-0.50696
GNL1	0.703704	-0.50696
RANBP3L	0.703704	-0.50696
NPY	0.703947	-0.506461
MEOX2	0.704225	-0.505891
ZNF184	0.704225	-0.505891
ZNF563	0.704225	-0.505891
FN3K	0.704225	-0.505891
TAS2R10	0.704225	-0.505891
GJB1	0.704301	-0.505736
C16orf71	0.704348	-0.50564
SLC22A24	0.704545	-0.505235
MATK	0.704545	-0.505235
SLC25A53	0.704545	-0.505235
MYL6B	0.704545	-0.505235
GPR176	0.704545	-0.505235
GALNT11	0.704762	-0.504792
CNTFR	0.704918	-0.504473
FAM114A2	0.704918	-0.504473
PCDHA13	0.704918	-0.504473
FAM71A	0.704918	-0.504473
KRTAP4-3	0.704918	-0.504473
ZNF70	0.704918	-0.504473
PLA2G12A	0.705128	-0.504043
TMEM225	0.705426	-0.503433
PMF1-BGLAP	0.705882	-0.5025
LSM10	0.705882	-0.5025
MOB2	0.705882	-0.5025
SCARF2	0.705882	-0.5025
GSR	0.705882	-0.5025
TMEM177	0.705882	-0.5025
TSPAN4	0.705882	-0.5025
UPF3B	0.705882	-0.5025
SGSH	0.705882	-0.5025
CCDC34	0.705882	-0.5025
MMP7	0.705882	-0.5025
KIAA1430	0.705882	-0.5025
GAB1	0.705882	-0.5025
COL12A1	0.705882	-0.5025
PSG1	0.705882	-0.5025
ZIK1	0.705882	-0.5025
SCNN1B	0.705882	-0.5025
WNK4	0.706186	-0.501881
CR2	0.706215	-0.501821
OR10J3	0.706522	-0.501194
GGN	0.706667	-0.500898
THG1L	0.706897	-0.500429
KBTBD13	0.706897	-0.500429
LPAR5	0.706897	-0.500429
FEZF1	0.706897	-0.500429
DEFB127	0.707071	-0.500074
CRB1	0.707317	-0.499571
RNF185	0.707317	-0.499571
TAF7L	0.707317	-0.499571
GPRC5C	0.707317	-0.499571
PIK3R5	0.707317	-0.499571
[truncated: 7,907 more rows]

## Sheet: SourceDataFig2f-T1_Terrace-OR
	gene_id	value1	value2	log2FC	trend	color
11179	OR10A2	77.8	83.6	0.102462	3	grey
11180	OR10A3	63.6	65.2	0.0352971	2	grey
11181	OR10A4	65.6667	57.5	-0.188529	6	grey
11182	OR10A5	56.5	56	-0.0126	3	grey
11183	OR10A6	28.5	26.3333	-0.110054	3	grey
11184	OR10A7	60.4	62.2	0.0416859	3	grey
11185	OR10AD1	78.3333	72.6667	-0.106915	4	grey
11186	OR10AG1	70.3333	74.3333	0.078712	4	grey
11187	OR10C1	82.8333	81.8333	-0.0173125	5	grey
11188	OR10G2	106.5	104	-0.0339473	4	grey
11189	OR10G3	49.1667	48.8333	-0.009618	4	grey
11190	OR10G4	63.1667	65.8333	0.0587438	3	grey
11191	OR10G7	59	58	-0.0242475	4	grey
11192	OR10G8	75	72	-0.058103	2	grey
11193	OR10G9	85.5	82.1667	-0.0566947	4	grey
11194	OR10H1	66.1667	65.3333	-0.0180114	4	grey
11195	OR10H2	41.8333	42.1667	0.0111837	4	grey
11196	OR10H3	61.8333	60.8333	-0.0231453	4	grey
11197	OR10H4	64.3333	63.6667	-0.014797	2	grey
11198	OR10H5	75	71.8	-0.062061	2	grey
11199	OR10J1	66	63.3333	-0.0585947	4	grey
11200	OR10J3	80.6	87.4	0.115477	4	grey
11201	OR10J5	28.6	33.6	0.225175	4	grey
11202	OR10K1	72.1667	74	0.0357041	3	grey
11203	OR10K2	69	80.2	0.214125	4	grey
11204	OR10P1	60.3333	60.6667	0.0078195	3	grey
11205	OR10Q1	100.5	101	0.00708942	3	grey
11206	OR10R2	64.8333	68.8333	0.0850976	5	grey
11207	OR10S1	73.8333	70.6667	-0.0623788	4	grey
11208	OR10T2	44.6667	44	-0.0212165	2	grey
11209	OR10V1	65.1667	71.1667	0.125228	6	grey
11210	OR10W1	55	58.1667	0.0793578	4	grey
11211	OR10X1	64	62.3333	-0.0374747	3	grey
11212	OR10Z1	66.3333	57.6667	-0.19878	4	grey
11213	OR11A1	45.6	44.2	-0.0440072	3	grey
11214	OR11G2	62.6667	62.6667	0	3	grey
11215	OR11H1	100.833	103.167	0.0326838	4	grey
11216	OR11H12	80.8333	86.8333	0.10208	5	grey
11217	OR11H2	54.8	55.6	0.0205369	3	grey
11218	OR11H4	50	50.3333	0.0093987	3	grey
11219	OR11H6	67.6667	71.6667	0.0816838	4	grey
11220	OR11L1	72.6667	68.1667	-0.090935	5	grey
11221	OR12D2	55.6	59.8	0.103269	4	grey
11222	OR12D3	65.1667	68.3333	0.0674445	3	grey
11223	OR13A1	62.6667	61.1667	-0.034397	4	grey
11224	OR13C2	89.6667	86.5	-0.0512892	4	grey
11225	OR13C3	42.6667	45.3333	0.0855181	3	grey
11226	OR13C4	66.6	68.4	0.0379124	4	grey
11227	OR13C5	76.3333	80.8333	0.0815982	5	grey
11228	OR13C8	87.5	89.1667	0.0269167	3	grey
11229	OR13C9	68.4	70.4	0.0409884	3	grey
11230	OR13D1	53.5	53.3333	-0.00441867	4	grey
11231	OR13F1	57.6	61.2	0.0860139	2	grey
11232	OR13G1	57.4	65.6	0.189554	4	grey
11233	OR13H1	61.3333	64.1667	0.0641303	3	grey
11234	OR13J1	76.2	66.6	-0.191578	4	grey
11235	OR14A16	47.6	46.2	-0.0421695	3	grey
11236	OR14C36	88.6667	92	0.0526589	4	grey
11237	OR14I1	56.3333	58.3333	0.0494687	3	grey
11238	OR14J1	78.5	81	0.044669	3	grey
11239	OR1A1	75.3333	79.5	0.0766756	6	grey
11240	OR1A2	113.333	112	-0.0169233	3	grey
11241	OR1B1	91	91.1667	0.00261121	3	grey
11242	OR1C1	87.6667	80.1667	-0.127504	4	grey
11243	OR1D2	75.3333	75.6667	0.00628626	2	grey
11244	OR1D5	40.8333	36.8333	-0.144995	5	grey
11245	OR1E1	80.6667	78	-0.0478947	3	grey
11246	OR1E2	94.8333	90.5	-0.0667558	3	grey
11247	OR1F1	106.8	111	0.0551416	2	grey
11248	OR1G1	50.6667	48.3333	-0.066671	3	grey
11249	OR1I1	43.3333	43.1667	-0.00543389	3	grey
11250	OR1J1	118	118.8	0.00966633	1	grey
11251	OR1J2	67.3333	67.3333	0	2	grey
11252	OR1J4	111.6	113.8	0.0279158	3	grey
11253	OR1K1	50.1667	50	-0.004707	3	grey
11254	OR1L1	78.1667	80.8333	0.0477955	4	grey
11255	OR1L3	75.8333	76.3333	0.00935805	4	grey
11256	OR1L4	90.1667	93	0.0441543	4	grey
11257	OR1L6	63.6667	66.1667	0.0547232	3	grey
11258	OR1L8	48	43.5	-0.138976	4	grey
11259	OR1M1	78.1667	77.3333	-0.0152668	3	grey
11260	OR1N1	49.8333	50	0.00472241	4	grey
11261	OR1N2	87.3333	82.8333	-0.075434	6	grey
11262	OR1Q1	65.5	70	0.0944647	3	grey
11263	OR1S1	47	47.8333	0.0248319	3	grey
11264	OR1S2	73.3333	77.3333	0.075617	4	grey
11265	OR2A1	85	91.1667	0.0999084	2	grey
11266	OR2A12	34.5	35.1667	0.0268416	2	grey
11267	OR2A14	53.8	60.6	0.168754	3	grey
11268	OR2A2	72.3333	77.3333	0.0951572	5	grey
11269	OR2A25	53.6	55.2	0.0416692	2	grey
11270	OR2A4	134.4	129.6	-0.0520728	2	grey
11271	OR2A42	86.8333	92.6667	0.0927672	2	grey
11272	OR2A5	93.5	93.3333	-0.00254668	2	grey
11273	OR2A7	120.167	113.333	-0.0837468	4	grey
11274	OR2AE1	71.2	68.4	-0.0570632	3	grey
11275	OR2AG1	46.1667	46.1667	0	3	grey
11276	OR2AG2	51.1667	47.8333	-0.095262	3	grey
11277	OR2AK2	50.6	55.4	0.128324	4	grey
11278	OR2AP1	46.5	47.8333	0.0399387	3	grey
11279	OR2AT4	57.3333	53	-0.111361	4	grey
11280	OR2B11	65.6	68.4	0.0594135	3	grey
11281	OR2B2	81.3333	81	-0.00585273	3	grey
11282	OR2B3	78.8333	74.3333	-0.0837029	5	grey
11283	OR2B6	52	49.8333	-0.0602175	3	grey
11284	OR2C1	42.1667	44.5	0.0759489	2	grey
11285	OR2C3	68	70.6667	0.0547059	4	grey
11286	OR2D2	52.8333	51.8333	-0.0270513	2	grey
11287	OR2D3	96	94.6	-0.0209741	3	grey
11288	OR2F1	61.5	61.3333	-0.00385233	2	grey
11289	OR2F2	52.6667	51.3333	-0.0362961	2	grey
11290	OR2G2	68.8333	69	0.00343908	3	grey
11291	OR2G3	103	97.6667	-0.0759489	3	grey
11292	OR2G6	84.3333	92	0.124121	5	grey
11293	OR2H1	102.167	99.5	-0.0377814	4	grey
11294	OR2H2	52.3333	50.8333	-0.0411573	3	grey
11295	OR2J2	66.8	64.6	-0.0475895	3	grey
11296	OR2J3	91.6667	82.6667	-0.147398	5	grey
11297	OR2K2	68.5	69.3333	0.0171956	4	grey
11298	OR2L13	53.6667	52.8333	-0.0221616	4	grey
11299	OR2L2	54.4	57.4	0.0760824	4	grey
11300	OR2L3	76.8333	80.6667	0.0693592	4	grey
11301	OR2L5	103.333	105.667	0.0319092	3	grey
11302	OR2L8	100.5	102.667	0.0304724	4	grey
11303	OR2M2	77.3333	65.5	-0.236272	4	grey
11304	OR2M3	48.8333	45.8333	-0.0895754	4	grey
11305	OR2M4	39	42.8333	0.132028	3	grey
11306	OR2M5	147.5	141.833	-0.0561302	5	grey
11307	OR2M7	93	96.6667	0.0552055	4	grey
11308	OR2S2	88.1667	86.1667	-0.0327279	3	grey
11309	OR2T1	77.6667	72.6667	-0.0947405	5	grey
11310	OR2T10	66.6667	59.1667	-0.169481	4	grey
11311	OR2T11	78.1667	70.6667	-0.143591	6	grey
11312	OR2T12	109	103.5	-0.0740006	2	grey
11313	OR2T2	69.1667	68.5	-0.0137728	4	grey
11314	OR2T27	66.6667	67.6667	0.0211646	3	grey
11315	OR2T29	89.6667	84.6667	-0.0818383	4	grey
11316	OR2T3	105.167	99.8333	-0.0743582	3	grey
11317	OR2T33	97.8333	100.333	0.0360392	4	grey
11318	OR2T34	79	78.3333	-0.0120728	2	grey
11319	OR2T35	59.6	61	0.0329504	1	grey
11320	OR2T4	64	65.6667	0.0365259	4	grey
11321	OR2T5	69.6667	65.8333	-0.080462	4	grey
11322	OR2T6	61.5	66.3333	0.107465	4	grey
11323	OR2T8	88.3333	90.8333	0.0398193	4	grey
11324	OR2V1	49.8333	51.8333	0.0556736	5	grey
11325	OR2V2	62	60.5	-0.0347654	3	grey
11326	OR2W1	78.8333	76.1667	-0.0490135	3	grey
11327	OR2W3	88.25	95	0.105182	3	grey
11328	OR2Y1	112.4	119.2	0.0840163	4	grey
11329	OR2Z1	83.4	79	-0.077243	3	grey
11330	OR3A1	45.4	46.2	0.0246621	2	grey
11331	OR3A2	106.333	103.667	-0.0362961	3	grey
11332	OR3A3	41.5	41.3333	-0.00566875	4	grey
11333	OR4A15	102	98	-0.0571439	4	grey
11334	OR4A16	56.1667	54.1667	-0.0513774	2	grey
11335	OR4A47	131.167	121.667	-0.107615	4	grey
11336	OR4A5	74.4	71.4	-0.0585748	3	grey
11337	OR4B1	40.6667	41	0.0114956	3	grey
11338	OR4C11	84.8333	81.8333	-0.0513266	3	grey
11339	OR4C12	84	83.6667	-0.00566875	3	grey
11340	OR4C13	33.8333	34.3333	0.0205613	3	grey
11341	OR4C15	68.8333	68.3333	-0.0103667	3	grey
11342	OR4C16	70.6667	72.1667	0.0298843	3	grey
11343	OR4C3	29.5	24.3333	-0.267772	5	grey
11344	OR4C45	87.4	86.8	-0.00982543	3	grey
11345	OR4C46	86.1667	89.1667	0.0488176	5	grey
11346	OR4C6	82	84.3333	0.0399981	3	grey
11347	OR4D1	63.5	61.3333	-0.0492953	4	grey
11348	OR4D10	68.6667	68.3333	-0.00691941	3	grey
11349	OR4D11	78.8333	73.8333	-0.0933102	3	grey
11350	OR4D2	54.6667	51	-0.0983021	4	grey
11351	OR4D5	41.1667	44.1667	0.0991555	3	grey
11352	OR4D6	37.6667	37.8333	0.00620515	2	grey
11353	OR4D9	34	30.3333	-0.159657	4	grey
11354	OR4E2	54.5	60.6667	0.152003	5	grey
11355	OR4F15	98.3333	94.5	-0.0567772	2	grey
11356	OR4F16	181.167	172.667	-0.0689381	4	grey
11357	OR4F17	207.167	216.167	0.0610636	3	grey
11358	OR4F21	181.167	172.667	-0.0689381	4	grey
11359	OR4F29	181.167	172.667	-0.0689381	4	grey
11360	OR4F3	181.167	172.667	-0.0689381	4	grey
11361	OR4F4	207.167	216.167	0.0610636	3	grey
11362	OR4F5	191.833	202.667	0.0788554	4	grey
11363	OR4F6	85.1667	84.3333	-0.0140205	4	grey
11364	OR4K1	63	65.8333	0.0624959	4	grey
11365	OR4K13	104.5	109.5	0.0668034	4	grey
11366	OR4K14	47.1667	52.8333	0.160465	5	grey
11367	OR4K15	68.3333	68.1667	-0.00347219	3	grey
11368	OR4K17	54.1667	52.1667	-0.0532748	4	grey
11369	OR4K2	88.5	90	0.0239789	1	grey
11370	OR4K5	69	68.6667	-0.00688639	2	grey
11371	OR4L1	72	69.1667	-0.0571106	3	grey
11372	OR4M1	57.5	58.6667	0.0284886	4	grey
11373	OR4M2	47.1667	46	-0.0353743	3	grey
11374	OR4N2	64.6667	65.6667	0.0218044	4	grey
11375	OR4N4	102.8	99.4	-0.0480472	3	grey
11376	OR4N5	66.5	69.3333	0.0593211	3	grey
11377	OR4P4	67	66.2	-0.0170735	2	grey
11378	OR4Q3	47.1667	44.6667	-0.0768936	3	grey
11379	OR4S1	71.6	67.4	-0.0859732	4	grey
11380	OR4S2	35.3333	41.1667	0.214809	5	grey
11381	OR4X1	76.8333	76.6667	-0.0030926	2	grey
11382	OR4X2	39.3333	36.1667	-0.117963	2	grey
11383	OR51A2	75.3333	74.8333	-0.00948105	3	grey
11384	OR51A4	70	76.3333	0.123271	3	grey
11385	OR51A7	77.3333	86.5	0.159657	5	grey
11386	OR51B2	58	61.1667	0.0754263	3	grey
11387	OR51B4	85	79.1667	-0.101334	4	grey
11388	OR51B5	44.1667	42.8333	-0.0432301	4	grey
11389	OR51B6	55.8333	53.3333	-0.0648998	4	grey
11390	OR51D1	85.8333	81.1667	-0.0796957	4	grey
11391	OR51E1	47.2	48.6	0.041307	3	grey
11392	OR51E2	108.333	107.333	-0.0132561	4	grey
11393	OR51F1	59.8333	65.3333	0.124872	3	grey
11394	OR51F2	65.6667	66	0.0071955	4	grey
11395	OR51G1	48.2	47.4	-0.0236513	4	grey
11396	OR51G2	74	77.6667	0.0688619	4	grey
11397	OR51I1	70	82.2	0.228765	4	grey
11398	OR51I2	43.1667	42.1667	-0.0330403	3	grey
11399	OR51L1	46.3333	47.8333	0.0450097	5	grey
11400	OR51M1	64.6667	67.3333	0.0574283	4	grey
11401	OR51Q1	64	57.8	-0.144624	4	grey
11402	OR51S1	58.4	60.8	0.0571439	2	grey
11403	OR51T1	116.667	110.667	-0.0755071	4	grey
11404	OR51V1	75.3333	74.1667	-0.0222202	4	grey
11405	OR52A1	67.6667	62.8333	-0.1053	4	grey
11406	OR52A5	73.6667	69	-0.0931094	3	grey
11407	OR52B2	63.5	59.8333	-0.0844371	3	grey
11408	OR52B4	86.3333	75.8333	-0.1848	6	grey
11409	OR52B6	70.8	73.2	0.0474353	3	grey
11410	OR52D1	78.2	84.2	0.105353	4	grey
11411	OR52E2	48.1667	49.6667	0.0433564	4	grey
11412	OR52E4	73.1667	76.1667	0.0572069	4	grey
11413	OR52E6	100.167	105	0.0673302	2	grey
11414	OR52E8	57.5	63	0.129635	5	grey
11415	OR52H1	57.5	59.3333	0.0445187	4	grey
11416	OR52I1	63.3333	64.8333	0.0332518	4	grey
11417	OR52I2	40.5	41.5	0.0343515	2	grey
11418	OR52J3	39.8333	40.5	0.023364	3	grey
11419	OR52K1	29.6667	29.6667	0	3	grey
11420	OR52K2	76.25	70	-0.121716	1	grey
11421	OR52L1	60.6	58.2	-0.0573332	2	grey
11422	OR52M1	103	99	-0.0565835	4	grey
11423	OR52N1	93.8333	89.5	-0.0674765	3	grey
11424	OR52N2	93.5	94.1667	0.010142	3	grey
11425	OR52N4	53.5	55.8333	0.0604811	4	grey
11426	OR52N5	97.8333	98.1667	0.00485756	3	grey
11427	OR52R1	41.8333	43	0.0387696	4	grey
11428	OR52W1	90.5	80.3333	-0.169925	5	grey
11429	OR56A1	61.8333	58	-0.0908152	2	grey
11430	OR56A3	68.6667	72.5	0.0772757	4	grey
11431	OR56A4	64.5	64.6667	0.00366632	3	grey
11432	OR56A5	65	62.6	-0.0534393	5	grey
11433	OR56B1	45.6667	47.5	0.0555923	3	grey
11434	OR56B4	81.3333	82.3333	0.0174171	4	grey
11435	OR5A1	56.8333	58.3333	0.0369416	2	grey
11436	OR5A2	55.5	52.1667	-0.0877288	1	grey
11437	OR5AC2	66.8333	68.1667	0.0280825	4	grey
11438	OR5AK2	51.5	50.6667	-0.0230836	4	grey
11439	OR5AN1	58.6667	57.6667	-0.0243842	2	grey
11440	OR5AP2	104.333	104	-0.00457273	4	grey
11441	OR5AR1	19.25	21.25	0.135883	3	grey
11442	OR5AS1	92	93.3333	0.0205369	4	grey
11443	OR5AU1	83.8333	84.6667	0.0141027	3	grey
11444	OR5B12	36.8333	36.1667	-0.0256486	3	grey
11445	OR5B17	45.3333	47.8333	0.0758158	3	grey
11446	OR5B2	56.1667	58.6667	0.061751	2	grey
11447	OR5B21	91.3333	91.5	0.0026018	3	grey
11448	OR5B3	81.3333	87.5	0.104201	4	grey
11449	OR5C1	85	86	0.0166787	4	grey
11450	OR5D13	51.3333	44.5	-0.201864	2	grey
11451	OR5D14	82	84.8333	0.0484267	3	grey
11452	OR5D16	91.5	86.3333	-0.082921	4	grey
11453	OR5D18	122.5	122.333	-0.00194827	4	grey
11454	OR5F1	84.2	84	-0.00339059	2	grey
11455	OR5H1	38	45.6	0.256856	4	grey
11456	OR5H14	40.5	43.5	0.100694	3	grey
11457	OR5H15	68.8	59.4	-0.208678	4	grey
11458	OR5H2	90	85.6667	-0.0703893	4	grey
11459	OR5H6	62.8	65.8	0.0662917	3	grey
11460	OR5I1	44.8333	43.8333	-0.0318254	2	grey
11461	OR5J2	83	75.6667	-0.13179	6	grey
11462	OR5K1	32.5	30.8333	-0.0736229	2	grey
11463	OR5K2	57.4	63	0.132104	5	grey
11464	OR5K3	31.8333	30.5	-0.0598094	2	grey
11465	OR5K4	99.4	93.2	-0.0919603	2	grey
11466	OR5L1	58	53.6	-0.111814	4	grey
11467	OR5L2	91.5	91.8333	0.00518956	3	grey
11468	OR5M1	58.2	54.2	-0.100929	4	grey
11469	OR5M10	63.3333	68.1667	0.10451	4	grey
11470	OR5M11	40.1667	40.1667	0	3	grey
11471	OR5M3	74	69.8333	-0.0824622	4	grey
11472	OR5M8	59.6667	62.3333	0.062061	4	grey
11473	OR5M9	63.3333	65.1667	0.0405382	4	grey
11474	OR5P2	71.5	74.1667	0.052112	5	grey
11475	OR5P3	99.1667	97.5	-0.0242069	2	grey
11476	OR5R1	87.4	88.4	0.0162285	2	grey
11477	OR5T1	42.3333	38.6667	-0.12755	5	grey
11478	OR5T2	61.6667	59.6667	-0.0467942	4	grey
11479	OR5T3	105.5	106.667	0.0157182	3	grey
11480	OR5V1	62.1667	58.6667	-0.0822383	5	grey
11481	OR5W2	90.1667	85	-0.0841698	3	grey
11482	OR6A2	48.3333	52	0.10343	3	grey
11483	OR6B1	54.3333	54	-0.00871722	3	grey
11484	OR6B2	71.3333	78.1667	0.130232	5	grey
11485	OR6B3	105.167	105.167	0	4	grey
11486	OR6C1	62.1667	60.3333	-0.0424921	3	grey
11487	OR6C2	47.1667	50.3333	0.0918609	3	grey
11488	OR6C3	55.5	55	-0.012824	4	grey
11489	OR6C4	48	55	0.192645	4	grey
11490	OR6C6	66.6667	68.8333	0.0454705	3	grey
11491	OR6C65	70.6667	74.5	0.0751744	2	grey
11492	OR6C68	86.5	78	-0.14743	1	grey
11493	OR6C70	66.3333	68.6667	0.0491476	3	grey
11494	OR6C74	62.8	64.8	0.0445312	4	grey
11495	OR6C75	74.5	80.1667	0.104411	4	grey
11496	OR6C76	47.1667	49.6667	0.0730018	4	grey
11497	OR6F1	60.3333	58.3333	-0.0478285	3	grey
11498	OR6K2	65.3333	64.3333	-0.0219148	4	grey
11499	OR6K3	44.6667	41.5	-0.103679	2	grey
11500	OR6K6	72.1667	77.6667	0.104566	3	grey
11501	OR6M1	65.5	69.1667	0.0774315	4	grey
11502	OR6N1	63	64.3333	0.0297473	4	grey
11503	OR6N2	90.8333	89.6667	-0.0184457	4	grey
11504	OR6P1	99.5	89.5	-0.151206	5	grey
11505	OR6Q1	87.3333	77.8333	-0.164152	5	grey
11506	OR6S1	69.3333	66.8333	-0.0522142	5	grey
11507	OR6T1	88	91.1667	0.0504397	3	grey
11508	OR6V1	82	86.1667	0.0706652	4	grey
11509	OR6X1	69.5	69.5	0	4	grey
11510	OR6Y1	71.3333	75.8333	0.0870717	5	grey
11511	OR7A10	44	45.3333	0.0421255	4	grey
11512	OR7A17	36.5	38	0.0565835	3	grey
11513	OR7A5	58.6667	65.6667	0.16004	6	grey
11514	OR7C1	59.3333	59.5	0.00397985	4	grey
11515	OR7C2	67.6667	68	0.00698643	3	grey
11516	OR7D2	103.333	101.5	-0.0255762	3	grey
11517	OR7D4	71	69.3333	-0.0337883	1	grey
11518	OR7E24	76	76.6667	0.0124371	2	grey
11519	OR7G1	40.6667	43.3333	0.0894982	4	grey
11520	OR7G2	52.1667	51.8333	-0.00907358	4	grey
11521	OR7G3	86	81.5	-0.0766213	2	grey
11522	OR8A1	55.6667	56	0.00846158	3	grey
11523	OR8B12	73.3333	73.1667	-0.00323837	3	grey
11524	OR8B2	87.6667	88.6667	0.0161799	3	grey
11525	OR8B3	60.8333	63.1667	0.0534393	3	grey
11526	OR8B4	68.1667	65.6667	-0.0531113	2	grey
11527	OR8B8	72.1667	67	-0.105652	4	grey
11528	OR8D1	71	67	-0.0824622	1	grey
11529	OR8D2	64.1667	63.3333	-0.0185678	5	grey
11530	OR8D4	58.1667	59.5	0.0321505	5	grey
11531	OR8G1	96.3333	93	-0.0502732	3	grey
11533	OR8G5	65.6667	60.5	-0.116379	5	grey
11534	OR8H1	41.8333	43.6667	0.0604646	3	grey
11535	OR8H2	70.5	69.8333	-0.0135148	4	grey
11536	OR8H3	62	68.5	0.141661	5	grey
11537	OR8I2	58.8333	62.3333	0.0820156	4	grey
11538	OR8J1	46.6	47.2	0.0180716	3	grey
11539	OR8J3	61.6667	56.8333	-0.115797	5	grey
11540	OR8K1	52	52.8333	0.0225074	3	grey
11541	OR8K3	42.6667	42.8333	0.00549599	4	grey
11542	OR8K5	47.6	41.2	-0.203713	4	grey
11543	OR8S1	103	97	-0.0857299	5	grey
11544	OR8U1	85.5	85	-0.00836347	3	grey
11545	OR8U8	68.3333	69.8333	0.0308793	2	grey
11546	OR9A2	79.2	79.4	0.00359326	3	grey
11547	OR9A4	42.8333	40.3333	-0.0847227	4	grey
11548	OR9G1	109.333	112	0.0344541	3	grey
11549	OR9G4	108.333	109.167	0.0109545	2	grey
11550	OR9G9	109.333	112	0.0344541	3	grey
11551	OR9I1	52.4	43.8	-0.253341	4	grey
11552	OR9K2	87.4	86.8	-0.00982543	3	grey
11553	OR9Q1	70.1667	67	-0.0656669	5	grey
11554	OR9Q2	66.6667	61.5	-0.114589	5	grey

## Sheet: SourceDataFig2f-T2_Terrace-OR
	gene_id	value1	value2	log2FC	trend	color
11179	OR10A2	78.6	92.4	0.230654	4	grey
11180	OR10A3	62.8	60.4	-0.0553178	2	grey
11181	OR10A4	56.6667	61.1667	0.108404	4	grey
11182	OR10A5	66.1667	59.8333	-0.142883	2	grey
11183	OR10A6	28	29.3333	0.0648511	4	grey
11184	OR10A7	61.2	56.4	-0.115864	1	grey
11185	OR10AD1	69	64.6667	-0.0921937	5	grey
11186	OR10AG1	60.6667	66.5	0.130397	3	grey
11187	OR10C1	90.8333	82.6667	-0.134365	4	grey
11188	OR10G2	106.167	97	-0.129003	4	grey
11189	OR10G3	42	43.1667	0.0386213	4	grey
11190	OR10G4	61.3333	72	0.227893	4	grey
11191	OR10G7	68.1667	61.6667	-0.142379	4	grey
11192	OR10G8	61.4	69.2	0.169925	4	grey
11193	OR10G9	98.3333	82.8333	-0.244754	4	grey
11194	OR10H1	67.5	69.6667	0.0449259	3	grey
11195	OR10H2	39.6667	35.3333	-0.162553	4	grey
11196	OR10H3	52.1667	57.5	0.137915	3	grey
11197	OR10H4	57	55.5	-0.037802	2	grey
11198	OR10H5	90	72.8	-0.302246	5	grey
11199	OR10J1	62.1667	57	-0.123111	4	grey
11200	OR10J3	88	82	-0.100694	3	grey
11201	OR10J5	28.2	30.4	0.104796	2	grey
11202	OR10K1	72	74.3333	0.0453919	5	grey
11203	OR10K2	63.4	66.2	0.0614005	4	grey
11204	OR10P1	60.3333	57.3333	-0.0723508	2	grey
11205	OR10Q1	121.167	106.5	-0.184514	5	grey
11206	OR10R2	54	60.3333	0.15724	4	grey
11207	OR10S1	79.8333	77	-0.0514762	3	grey
11208	OR10T2	43.8333	33.1667	-0.391982	5	grey
11209	OR10V1	67.8333	59.3333	-0.190152	4	grey
11210	OR10W1	67.8333	64.6667	-0.0679462	3	grey
11211	OR10X1	63.6667	63.1667	-0.0111982	2	grey
11212	OR10Z1	56.8333	53	-0.0989418	5	grey
11213	OR11A1	50.4	47.6	-0.080812	2	grey
11214	OR11G2	60.5	61.6667	0.0271118	2	grey
11215	OR11H1	87.1667	83.6667	-0.0584392	2	grey
11216	OR11H12	67.8333	68.3333	0.0104417	3	grey
11217	OR11H2	49.4	55.8	0.172467	4	grey
11218	OR11H4	39.8333	40	0.00587657	3	grey
11219	OR11H6	63.1667	63.5	0.00747512	3	grey
11220	OR11L1	78.3333	75	-0.0619277	4	grey
11221	OR12D2	57.6	59	0.0340618	2	grey
11222	OR12D3	63.6667	60.1667	-0.0802766	2	grey
11223	OR13A1	60.1667	63	0.0653262	3	grey
11224	OR13C2	96	95	-0.0149503	3	grey
11225	OR13C3	45.8333	45.5	-0.010305	3	grey
11226	OR13C4	66.6	68.4	0.0379124	2	grey
11227	OR13C5	70.6667	77.5	0.13139	3	grey
11228	OR13C8	104.167	89.1667	-0.222011	3	grey
11229	OR13C9	59.4	58.6	-0.0192362	2	grey
11230	OR13D1	51.1667	48.6667	-0.0708503	3	grey
11231	OR13F1	76.6	66.8	-0.194771	3	grey
11232	OR13G1	56.2	62	0.139337	3	grey
11233	OR13H1	55.8333	70.5	0.331206	5	grey
11234	OR13J1	74.8	70.6	-0.0822383	2	grey
11235	OR14A16	45.4	43.4	-0.0635651	3	grey
11236	OR14C36	86	97.5	0.179108	4	grey
11237	OR14I1	59.5	51.5	-0.204618	3	grey
11238	OR14J1	77.6667	79.8333	0.0391979	4	grey
11239	OR1A1	68.3333	79	0.206451	5	grey
11240	OR1A2	102.333	101.833	-0.00699773	2	grey
11241	OR1B1	83.5	87.5	0.0667261	4	grey
11242	OR1C1	91	97.8333	0.103364	4	grey
11243	OR1D2	62.1667	67.5	0.116941	3	grey
11244	OR1D5	42.3333	38.3333	-0.139725	4	grey
11245	OR1E1	78.3333	82	0.0651842	4	grey
11246	OR1E2	82.8333	93.3333	0.170244	4	grey
11247	OR1F1	98.4	112.2	0.187556	3	grey
11248	OR1G1	42.6667	38.5	-0.14468	4	grey
11249	OR1I1	40.8333	40.6667	-0.00575927	3	grey
11250	OR1J1	116.2	123.8	0.0906454	2	grey
11251	OR1J2	61.6667	60.5	-0.0271118	2	grey
11252	OR1J4	110.2	114	0.0484771	3	grey
11253	OR1K1	48	45.6667	-0.0703893	1	grey
11254	OR1L1	70.6667	84.6667	0.257432	4	grey
11255	OR1L3	73.8333	75.1667	0.0254787	5	grey
11256	OR1L4	112.167	105.333	-0.0898552	2	grey
11257	OR1L6	80.6667	67.5	-0.253643	2	grey
11258	OR1L8	50.3333	52.1667	0.0506261	5	grey
11259	OR1M1	79.3333	79	-0.00599874	3	grey
11260	OR1N1	49.8333	56.1667	0.169399	4	grey
11261	OR1N2	92.5	97.1667	0.0702669	2	grey
11262	OR1Q1	61.1667	75.8333	0.305591	4	grey
11263	OR1S1	51.8333	47.1667	-0.133413	4	grey
11264	OR1S2	81.5	71	-0.196397	5	grey
11265	OR2A1	86.1667	91.3333	0.083075	3	grey
11266	OR2A12	42.1667	35.3333	-0.248624	3	grey
11267	OR2A14	56.8	65.6	0.204453	3	grey
11268	OR2A2	75.1667	71	-0.0811629	4	grey
11269	OR2A25	46.8	52	0.148982	5	grey
11270	OR2A4	112	109	-0.0388192	3	grey
11271	OR2A42	96	100.333	0.0630522	3	grey
11272	OR2A5	90.1667	88.6667	-0.0239347	3	grey
11273	OR2A7	96.5	96.6667	0.00246404	3	grey
11274	OR2AE1	51.2	60.4	0.234189	4	grey
11275	OR2AG1	38.1667	42	0.13471	5	grey
11276	OR2AG2	42	52	0.301656	5	grey
11277	OR2AK2	52.6	55.4	0.0734622	2	grey
11278	OR2AP1	50.3333	50	-0.0093987	2	grey
11279	OR2AT4	50.1667	50	-0.004707	4	grey
11280	OR2B11	86.8	73	-0.246696	4	grey
11281	OR2B2	76.5	66.8333	-0.192202	3	grey
11282	OR2B3	77.5	77.1667	-0.00613914	4	grey
11283	OR2B6	45.5	50	0.133267	4	grey
11284	OR2C1	57.1667	50.1667	-0.184988	3	grey
11285	OR2C3	67.1667	79.8333	0.245884	4	grey
11286	OR2D2	50.1667	47	-0.0921698	2	grey
11287	OR2D3	103.4	102.4	-0.0138855	2	grey
11288	OR2F1	67.8333	71	0.0648895	4	grey
11289	OR2F2	65.8333	62.8333	-0.0662578	4	grey
11290	OR2G2	70.5	77.8333	0.140863	3	grey
11291	OR2G3	114.667	107.667	-0.0900637	2	grey
11292	OR2G6	103.833	100	-0.0537422	3	grey
11293	OR2H1	87.6667	89	0.0215332	3	grey
11294	OR2H2	53	43.8333	-0.268388	5	grey
11295	OR2J2	72.6	65	-0.15724	4	grey
11296	OR2J3	98.8333	93.8333	-0.0741274	2	grey
11297	OR2K2	75.6667	66.1667	-0.190854	5	grey
11298	OR2L13	49	47.5	-0.0439433	2	grey
11299	OR2L2	60.8	51.4	-0.23804	3	grey
11300	OR2L3	75.1667	81.6667	0.118146	4	grey
11301	OR2L5	123	113.167	-0.119199	4	grey
11302	OR2L8	97.1667	111.5	0.19662	5	grey
11303	OR2M2	71.8333	68.1667	-0.0745219	3	grey
11304	OR2M3	53.5	56	0.0647057	3	grey
11305	OR2M4	45.1667	45.3333	0.00519891	3	grey
11306	OR2M5	143.333	141.5	-0.0184426	3	grey
11307	OR2M7	77.3333	86.5	0.159657	5	grey
11308	OR2S2	94.8333	85.8333	-0.142279	5	grey
11309	OR2T1	71.5	76.5	0.0962153	4	grey
11310	OR2T10	54.8333	59.5	0.115808	3	grey
11311	OR2T11	57.5	58.3333	0.0204062	3	grey
11312	OR2T12	121.5	108.833	-0.157466	4	grey
11313	OR2T2	72.8333	65	-0.161806	2	grey
11314	OR2T27	59.1667	62.6667	0.0815738	4	grey
11315	OR2T29	64	71.5	0.157541	3	grey
11316	OR2T3	107.167	95.6667	-0.162166	5	grey
11317	OR2T33	103.333	98.3333	-0.0708503	3	grey
11318	OR2T34	79	78.5	-0.00904514	3	grey
11319	OR2T35	62.8	66.2	0.0749048	3	grey
11320	OR2T4	64.1667	72.1667	0.167052	5	grey
11321	OR2T5	47.8333	53.6667	0.162795	4	grey
11322	OR2T6	57.6667	55.8333	-0.0458037	4	grey
11323	OR2T8	96	95.1667	-0.0124478	4	grey
11324	OR2V1	47.5	44.5	-0.0921182	4	grey
11325	OR2V2	50.8333	42.3333	-0.258403	4	grey
11326	OR2W1	76.3333	71	-0.103093	5	grey
11327	OR2W3	108.25	100	-0.113278	2	grey
11328	OR2Y1	106.4	103	-0.0464105	3	grey
11329	OR2Z1	85.6	83.8	-0.0303028	4	grey
11330	OR3A1	45.6	51.2	0.16372	3	grey
11331	OR3A2	98.3333	103.5	0.0731531	3	grey
11332	OR3A3	43.3333	38.6667	-0.160465	4	grey
11333	OR4A15	95.1667	102.167	0.101368	4	grey
11334	OR4A16	65.5	50.3333	-0.373458	5	grey
11335	OR4A47	109.5	119.667	0.126981	5	grey
11336	OR4A5	73.6	77	0.0642985	4	grey
11337	OR4B1	45.6667	39	-0.222392	1	grey
11338	OR4C11	94	87.8333	-0.0968264	2	grey
11339	OR4C12	87	84.6667	-0.0387696	3	grey
11340	OR4C13	32.1667	28.6667	-0.160891	4	grey
11341	OR4C15	66.3333	79.5	0.257668	6	grey
11342	OR4C16	69.1667	79.1667	0.192217	4	grey
11343	OR4C3	22	22.3333	0.0207586	3	grey
11344	OR4C45	68.2	70.4	0.045152	3	grey
11345	OR4C46	87	76	-0.192645	4	grey
11346	OR4C6	67.3333	72.3333	0.10188	3	grey
11347	OR4D1	63.3333	62.1667	-0.026403	2	grey
11348	OR4D10	59.3333	64.6667	0.122206	4	grey
11349	OR4D11	72.5	77	0.0857299	4	grey
11350	OR4D2	39	34.8333	-0.158698	3	grey
11351	OR4D5	43.6667	46.1667	0.0785691	4	grey
11352	OR4D6	50.8333	40.8333	-0.309227	4	grey
11353	OR4D9	28.6667	27.8333	-0.0411052	3	grey
11354	OR4E2	50.6667	50.8333	0.00464636	3	grey
11355	OR4F15	84.1667	84.1667	0	4	grey
11356	OR4F16	103.333	110.667	0.0979984	5	grey
11357	OR4F17	121.5	124.5	0.0349056	3	grey
11358	OR4F21	103.333	110.667	0.0979984	5	grey
11359	OR4F29	103.333	110.667	0.0979984	5	grey
11360	OR4F3	103.333	110.667	0.0979984	5	grey
11361	OR4F4	121.5	124.5	0.0349056	3	grey
11362	OR4F5	135.333	127	-0.0909945	4	grey
11363	OR4F6	59.5	61.5	0.046921	3	grey
11364	OR4K1	70.6667	62.8333	-0.166992	5	grey
11365	OR4K13	104	105.5	0.0204641	4	grey
11366	OR4K14	51.3333	44.3333	-0.207158	5	grey
11367	OR4K15	61	68	0.154328	4	grey
11368	OR4K17	59.6667	46.8333	-0.342888	5	grey
11369	OR4K2	80.5	71.8333	-0.162201	6	grey
11370	OR4K5	60.1667	69.8333	0.211683	5	grey
11371	OR4L1	68.1667	70	0.0377421	4	grey
11372	OR4M1	51.5	54.8333	0.0888093	4	grey
11373	OR4M2	47.1667	41.8333	-0.169301	3	grey
11374	OR4N2	61.1667	64.3333	0.071678	4	grey
11375	OR4N4	84.2	88	0.0629519	2	grey
11376	OR4N5	66.1667	61.6667	-0.100047	1	grey
11377	OR4P4	58.2	71.6	0.294372	4	grey
11378	OR4Q3	34.1667	43.1667	0.328749	4	grey
11379	OR4S1	54.4	48.6	-0.159546	3	grey
11380	OR4S2	33.1667	34.1667	0.0416191	4	grey
11381	OR4X1	83.5	78	-0.0970987	3	grey
11382	OR4X2	36.1667	36.3333	0.00645502	3	grey
11383	OR51A2	70.1667	75.5	0.104258	4	grey
11384	OR51A4	67.8333	74.6667	0.136551	3	grey
11385	OR51A7	85	95.1667	0.1612	4	grey
11386	OR51B2	60	59	-0.0238467	4	grey
11387	OR51B4	79.8333	76.5	-0.060754	3	grey
11388	OR51B5	38.5	34	-0.174498	3	grey
11389	OR51B6	63.6667	49.5	-0.356739	5	grey
11390	OR51D1	77.1667	83.8333	0.118078	5	grey
11391	OR51E1	58.4	49.6	-0.231326	5	grey
11392	OR51E2	99	108.5	0.130931	6	grey
11393	OR51F1	65.3333	66.3333	0.0215869	3	grey
11394	OR51F2	61.5	67	0.121679	3	grey
11395	OR51G1	43.4	47.8	0.136321	3	grey
11396	OR51G2	98.1667	90.6667	-0.113458	5	grey
11397	OR51I1	76.6	81.6	0.0900851	3	grey
11398	OR51I2	40.3333	43.1667	0.0956522	4	grey
11399	OR51L1	40.3333	42	0.0570309	4	grey
11400	OR51M1	73.6667	74	0.00642627	3	grey
11401	OR51Q1	71.8	61	-0.23167	4	grey
11402	OR51S1	66	60.2	-0.130629	3	grey
11403	OR51T1	121.167	127.167	0.0691704	5	grey
11404	OR51V1	69.1667	73.3333	0.0832235	2	grey
11405	OR52A1	58.8333	67	0.184585	4	grey
11406	OR52A5	73.8333	74.6667	0.0159769	3	grey
11407	OR52B2	61.1667	48.8333	-0.31903	4	grey
11408	OR52B4	80.5	73.1667	-0.136029	4	grey
11409	OR52B6	79.2	63	-0.32553	5	grey
11410	OR52D1	79.2	84.2	0.0872512	3	grey
11411	OR52E2	37.8333	44	0.212629	5	grey
11412	OR52E4	82	75	-0.127112	2	grey
11413	OR52E6	119.5	108.833	-0.133717	4	grey
11414	OR52E8	60.1667	61	0.0195226	4	grey
11415	OR52H1	52.6667	66	0.320135	5	grey
11416	OR52I1	66.1667	61.6667	-0.100047	3	grey
11417	OR52I2	40.8333	44.6667	0.126489	5	grey
11418	OR52J3	39.3333	39.6667	0.0118741	3	grey
11419	OR52K1	28.6667	30.6667	0.0941222	4	grey
11420	OR52K2	61.75	63.25	0.034081	2	grey
11421	OR52L1	58.6	58.4	-0.0048494	3	grey
11422	OR52M1	116.667	105.167	-0.148375	3	grey
11423	OR52N1	86.8333	99.6667	0.196746	4	grey
11424	OR52N2	91.1667	92.1667	0.0155688	3	grey
11425	OR52N4	58.6667	58	-0.0162102	2	grey
11426	OR52N5	83.6667	103.5	0.303637	6	grey
11427	OR52R1	44.8333	39	-0.196397	5	grey
11428	OR52W1	84.8333	85	0.00279863	3	grey
11429	OR56A1	55.1667	57.8333	0.0669196	2	grey
11430	OR56A3	84.8333	80.8333	-0.0688494	4	grey
11431	OR56A4	68.6667	63.5	-0.111169	4	grey
11432	OR56A5	53.4	62.4	0.220876	4	grey
11433	OR56B1	51	47.3333	-0.105493	4	grey
11434	OR56B4	93	83.6667	-0.150867	5	grey
11435	OR5A1	49	50.8333	0.0519521	4	grey
11436	OR5A2	64.8333	58.3333	-0.149975	4	grey
11437	OR5AC2	73.6667	80.1667	0.120423	3	grey
11438	OR5AK2	54.5	49.8333	-0.126713	4	grey
11439	OR5AN1	56	61.6667	0.136736	5	grey
11440	OR5AP2	118	109.667	-0.104741	2	grey
11441	OR5AR1	21.75	27.5	0.325095	2	grey
11442	OR5AS1	102.833	97	-0.083416	3	grey
11443	OR5AU1	76	77.1667	0.0216951	4	grey
11444	OR5B12	35.5	35	-0.0198996	4	grey
11445	OR5B17	39.8333	45.1667	0.177104	3	grey
11446	OR5B2	51.3333	58.8333	0.193219	4	grey
11447	OR5B21	99.1667	90.3333	-0.133189	1	grey
11448	OR5B3	84.3333	85.6667	0.0223678	3	grey
11449	OR5C1	81.8333	85.6667	0.0652658	3	grey
11450	OR5D13	37.1667	39.8333	0.0974342	2	grey
11451	OR5D14	76.8333	80.6667	0.0693592	3	grey
11452	OR5D16	93.5	89	-0.0703893	5	grey
11453	OR5D18	119.167	128.167	0.104197	4	grey
11454	OR5F1	105.2	98.2	-0.0983717	4	grey
11455	OR5H1	36.4	36	-0.015513	2	grey
11456	OR5H14	41.25	40.25	-0.0345572	1	grey
11457	OR5H15	62.2	61	-0.0276563	2	grey
11458	OR5H2	74.1667	73.6667	-0.0096287	4	grey
11459	OR5H6	56.6	66.8	0.235216	4	grey
11460	OR5I1	73.6667	70.1667	-0.0692627	4	grey
11461	OR5J2	79.5	83	0.0614005	4	grey
11462	OR5K1	32.1667	30.5	-0.0743822	2	grey
11463	OR5K2	61.2	57.2	-0.0958954	3	grey
11464	OR5K3	35.1667	32.3333	-0.117695	3	grey
11465	OR5K4	99.8	89.6	-0.153913	1	grey
11466	OR5L1	52.4	55.6	0.0839623	3	grey
11467	OR5L2	101.833	96.5	-0.0768339	3	grey
11468	OR5M1	58.4	63.8	0.125531	4	grey
11469	OR5M10	65	62.8333	-0.048156	4	grey
11470	OR5M11	38.3333	40.5	0.0773589	3	grey
11471	OR5M3	70.3333	72.5	0.0431679	3	grey
11472	OR5M8	59.8333	68.1667	0.185215	5	grey
11473	OR5M9	68.5	72.1667	0.0741736	4	grey
11474	OR5P2	69.8333	79	0.175572	5	grey
11475	OR5P3	117	108.833	-0.103471	4	grey
11476	OR5R1	81.2	80.6	-0.0105692	3	grey
11477	OR5T1	45.8333	39.5	-0.209614	3	grey
11478	OR5T2	61.6667	60.6667	-0.0232074	3	grey
11479	OR5T3	97.1667	101.167	0.0576194	4	grey
11480	OR5V1	60.8333	51.8333	-0.226936	5	grey
11481	OR5W2	76.8333	85.5	0.152312	3	grey
11482	OR6A2	56	54.8333	-0.0298352	2	grey
11483	OR6B1	44.5	50	0.164631	4	grey
11484	OR6B2	66	72.8333	0.140111	4	grey
11485	OR6B3	99	97.8333	-0.0169304	3	grey
11486	OR6C1	56.1667	64	0.185266	5	grey
11487	OR6C2	38.3333	46.5	0.272175	5	grey
11488	OR6C3	53.3333	52.5	-0.0222987	4	grey
11489	OR6C4	41.4	58	0.476651	4	grey
11490	OR6C6	65.6667	71	0.111031	4	grey
11491	OR6C65	64	64.3333	0.00737953	3	grey
11492	OR6C68	104.25	83.75	-0.312535	3	grey
11493	OR6C70	62.1667	68.5	0.13785	4	grey
11494	OR6C74	70.6	72.2	0.0318841	3	grey
11495	OR6C75	80.3333	89	0.146078	4	grey
11496	OR6C76	52.3333	53.5	0.0312187	3	grey
11497	OR6F1	74.6667	57.6667	-0.367117	5	grey
11498	OR6K2	66	74	0.16273	4	grey
11499	OR6K3	36	33.1667	-0.114936	3	grey
11500	OR6K6	78	83.6667	0.0999414	3	grey
11501	OR6M1	76.5	59.3333	-0.361241	5	grey
11502	OR6N1	58.6667	66.1667	0.17082	5	grey
11503	OR6N2	99.6667	94.1667	-0.0810578	3	grey
11504	OR6P1	86.5	94.1667	0.121173	4	grey
11505	OR6Q1	78.3333	86.1667	0.135849	4	grey
11506	OR6S1	72.8333	61.5	-0.240416	4	grey
11507	OR6T1	97	95.3333	-0.0247467	4	grey
11508	OR6V1	89.8333	94.3333	0.0697589	3	grey
11509	OR6X1	71.5	69	-0.0506261	2	grey
11510	OR6Y1	77.8333	78	0.00304688	3	grey
11511	OR7A10	37.8333	37.1667	-0.0249824	3	grey
11512	OR7A17	35.5	34.3333	-0.0468666	3	grey
11513	OR7A5	64.3333	56.3333	-0.188445	4	grey
11514	OR7C1	45	52.5	0.217905	5	grey
11515	OR7C2	71.6667	65	-0.138828	4	grey
11516	OR7D2	95.8333	103.167	0.105318	4	grey
11517	OR7D4	61.5	62.8333	0.0304538	3	grey
11518	OR7E24	82	77	-0.0896372	2	grey
11519	OR7G1	39.3333	38.6667	-0.0240455	3	grey
11520	OR7G2	38.8333	53	0.438983	6	grey
11521	OR7G3	76.1667	79.3333	0.058021	2	grey
11522	OR8A1	62.3333	59.6667	-0.062061	4	grey
11523	OR8B12	78	80.3333	0.0419941	5	grey
11524	OR8B2	70.8333	77.3333	0.124973	4	grey
11525	OR8B3	56.5	67	0.241973	5	grey
11526	OR8B4	67.3333	65.1667	-0.0464849	3	grey
11527	OR8B8	63	69.5	0.139551	3	grey
11528	OR8D1	61.1667	62.3333	0.0268238	3	grey
11529	OR8D2	70	68.6667	-0.0273505	2	grey
11530	OR8D4	55.8333	53.8333	-0.0516842	4	grey
11531	OR8G1	94.3333	101.667	0.106915	4	grey
11533	OR8G5	67.8333	64.8333	-0.0642891	3	grey
11534	OR8H1	47	46.5	-0.0151069	4	grey
11535	OR8H2	66.8333	70.6667	0.0793079	5	grey
11536	OR8H3	62.8333	64.1667	0.0298242	4	grey
11537	OR8I2	54.6667	60	0.131996	4	grey
11538	OR8J1	45.4	44.4	-0.0314325	1	grey
11539	OR8J3	63.6667	66.8333	0.0689721	4	grey
11540	OR8K1	48.3333	43.1667	-0.159605	4	grey
11541	OR8K3	39.1667	39.8333	0.0237486	3	grey
11542	OR8K5	49.6	50.2	0.0170064	3	grey
11543	OR8S1	95	105.667	0.152003	5	grey
11544	OR8U1	75.8333	69.5	-0.124109	5	grey
11545	OR8U8	63	62.8333	-0.00376192	2	grey
11546	OR9A2	84.2	81.8	-0.0412227	3	grey
11547	OR9A4	46.8333	42	-0.15368	3	grey
11548	OR9G1	97.8333	94.6667	-0.0469814	3	grey
11549	OR9G4	99.3333	107.667	0.115108	3	grey
11550	OR9G9	97.8333	94.6667	-0.0469814	3	grey
11551	OR9I1	38.8	51.8	0.407769	4	grey
11552	OR9K2	72.6	76	0.0651527	3	grey
11553	OR9Q1	72.5	69.6667	-0.0567144	4	grey
11554	OR9Q2	61	60.8333	-0.00388343	4	grey

## Sheet: SourceDataFig2f-T3_Terrace-OR
	gene_id	value1	value2	log2FC	trend	color
11179	OR10A2	77.8	84	0.109267	4	grey
11180	OR10A3	67	65.8	-0.0256866	2	grey
11181	OR10A4	67.1667	60.8333	-0.140682	4	grey
11182	OR10A5	68.8333	58.5	-0.231026	5	grey
11183	OR10A6	29.6667	26	-0.183712	3	grey
11184	OR10A7	55.2	66.4	0.262178	4	grey
11185	OR10AD1	75.1667	73.5	-0.0319193	4	grey
11186	OR10AG1	66.6667	70.8333	0.0862081	3	grey
11187	OR10C1	88.5	81	-0.126264	3	grey
11188	OR10G2	108.5	108.833	0.00438509	3	grey
11189	OR10G3	48.5	49.6667	0.0336084	3	grey
11190	OR10G4	66.8333	65.5	-0.02864	3	grey
11191	OR10G7	62.1667	65.3333	0.0705706	4	grey
11192	OR10G8	67.6	69.6	0.0414596	3	grey
11193	OR10G9	98.5	86.3333	-0.188164	4	grey
11194	OR10H1	70.6667	68.6667	-0.0408337	4	grey
11195	OR10H2	43	45.3333	0.074547	3	grey
11196	OR10H3	57.8333	59.1667	0.0323307	3	grey
11197	OR10H4	60.5	56	-0.109624	3	grey
11198	OR10H5	92.4	77.8	-0.245227	3	grey
11199	OR10J1	67	59.1667	-0.17657	4	grey
11200	OR10J3	94.6	84.2	-0.166157	4	grey
11201	OR10J5	28.2	31.2	0.141092	2	grey
11202	OR10K1	68.6667	78.1667	0.184425	4	grey
11203	OR10K2	74.4	76.6	0.0414921	3	grey
11204	OR10P1	59.1667	62.1667	0.070199	4	grey
11205	OR10Q1	118.833	102	-0.218385	5	grey
11206	OR10R2	58.3333	59.6667	0.0320612	3	grey
11207	OR10S1	69.3333	71.5	0.0437724	3	grey
11208	OR10T2	44.6667	40.6667	-0.132248	3	grey
11209	OR10V1	79.6667	68.3333	-0.218424	6	grey
11210	OR10W1	58	57.8333	-0.00408118	3	grey
11211	OR10X1	68.3333	64.6667	-0.0783879	3	grey
11212	OR10Z1	62.3333	61	-0.0306968	3	grey
11213	OR11A1	46.2	44.8	-0.0434393	1	grey
11214	OR11G2	64.3333	62.5	-0.0410627	3	grey
11215	OR11H1	100.333	93.5	-0.100723	3	grey
11216	OR11H12	77.6667	81.3333	0.0657242	4	grey
11217	OR11H2	53	53.8	0.0212165	3	grey
11218	OR11H4	46.5	51.5	0.14439	5	grey
11219	OR11H6	62.6667	68.8333	0.133378	4	grey
11220	OR11L1	74.5	65.8333	-0.175909	5	grey
11221	OR12D2	63.8	59.2	-0.10623	3	grey
11222	OR12D3	59.6667	62	0.0544478	3	grey
11223	OR13A1	62.1667	62.3333	0.00380157	3	grey
11224	OR13C2	100.333	90.8333	-0.142019	4	grey
11225	OR13C3	46.8333	44.8333	-0.0616191	3	grey
11226	OR13C4	71.2	67.8	-0.0695903	4	grey
11227	OR13C5	78.8333	79.3333	0.00900749	3	grey
11228	OR13C8	108.333	88.5	-0.288774	4	grey
11229	OR13C9	61	63.6	0.0592659	3	grey
11230	OR13D1	52.8333	50.5	-0.0639273	3	grey
11231	OR13F1	81	65.2	-0.308793	4	grey
11232	OR13G1	57.4	64.4	0.163322	3	grey
11233	OR13H1	63.5	66.8333	0.0726952	4	grey
11234	OR13J1	71	71.4	0.00799279	2	grey
11235	OR14A16	39.2	46.8	0.249815	3	grey
11236	OR14C36	99.3333	90.3333	-0.135588	4	grey
11237	OR14I1	58	55.8333	-0.0539776	3	grey
11238	OR14J1	84	82.1667	-0.0314574	3	grey
11239	OR1A1	77.6667	75.8333	-0.0340201	3	grey
11240	OR1A2	104.5	106	0.0203678	4	grey
11241	OR1B1	85.3333	84.6667	-0.0111837	3	grey
11242	OR1C1	96.6667	86.6667	-0.155838	3	grey
11243	OR1D2	69.3333	74	0.092682	3	grey
11244	OR1D5	42.6667	35.8333	-0.24552	4	grey
11245	OR1E1	86.3333	82.6667	-0.0618794	4	grey
11246	OR1E2	91.5	91	-0.0078195	3	grey
11247	OR1F1	108.6	115.8	0.0917925	4	grey
11248	OR1G1	43.5	46	0.0788554	3	grey
11249	OR1I1	41.3333	45.5	0.135437	4	grey
11250	OR1J1	120.8	119	-0.0214797	2	grey
11251	OR1J2	66.1667	65	-0.0252794	4	grey
11252	OR1J4	114	113.2	-0.0100712	3	grey
11253	OR1K1	50.8333	50.6667	-0.00464636	3	grey
11254	OR1L1	75.8333	80.5	0.0850677	3	grey
11255	OR1L3	72.5	78.6667	0.116232	4	grey
11256	OR1L4	108	95.6667	-0.173238	4	grey
11257	OR1L6	75.3333	64.8333	-0.213495	4	grey
11258	OR1L8	48.6667	46.1667	-0.0745103	4	grey
11259	OR1M1	80.1667	77.8333	-0.0420816	2	grey
11260	OR1N1	51.8333	50.5	-0.036876	3	grey
11261	OR1N2	89.5	85.3333	-0.0680001	3	grey
11262	OR1Q1	60.1667	70	0.215073	4	grey
11263	OR1S1	50.3333	47	-0.0968615	4	grey
11264	OR1S2	77.3333	64.8333	-0.250808	5	grey
11265	OR2A1	78.3333	92.8333	0.242173	6	grey
11266	OR2A12	41.1667	34.1667	-0.261894	5	grey
11267	OR2A14	57.2	59.2	0.0487443	3	grey
11268	OR2A2	78.6667	71.5	-0.135995	4	grey
11269	OR2A25	46.4	51.6	0.150176	4	grey
11270	OR2A4	116.4	126.6	0.120196	3	grey
11271	OR2A42	91.1667	97.6667	0.0983177	4	grey
11272	OR2A5	94.6667	91.1667	-0.0537713	3	grey
11273	OR2A7	102.333	114.167	0.156417	3	grey
11274	OR2AE1	62.2	64.8	0.058163	3	grey
11275	OR2AG1	40.5	43.8333	0.11146	3	grey
11276	OR2AG2	50.3333	50.3333	0	4	grey
11277	OR2AK2	58.8	58.4	-0.00968255	2	grey
11278	OR2AP1	48.6667	49.3333	0.0192362	4	grey
11279	OR2AT4	55	50.5	-0.120854	3	grey
11280	OR2B11	69.8	63.4	-0.136689	3	grey
11281	OR2B2	78	80	0.0360693	3	grey
11282	OR2B3	77.6667	77	-0.0122783	3	grey
11283	OR2B6	51.8333	55.6667	0.101052	4	grey
11284	OR2C1	54	47.8333	-0.171565	4	grey
11285	OR2C3	69.3333	75.1667	0.114951	3	grey
11286	OR2D2	51.3333	50	-0.0372329	3	grey
11287	OR2D3	107.4	95	-0.175258	4	grey
11288	OR2F1	67	71	0.0824622	4	grey
11289	OR2F2	61.5	58.3333	-0.0750134	4	grey
11290	OR2G2	67.1667	71.8333	0.0955324	5	grey
11291	OR2G3	111	99.8333	-0.151526	5	grey
11292	OR2G6	97.6667	89.1667	-0.129969	3	grey
11293	OR2H1	98.8333	103.667	0.0682086	3	grey
11294	OR2H2	53.1667	46.1667	-0.199638	5	grey
11295	OR2J2	66.8	65	-0.0388192	3	grey
11296	OR2J3	95.1667	87.6667	-0.117145	4	grey
11297	OR2K2	75.8333	67	-0.176198	4	grey
11298	OR2L13	53.8333	51.1667	-0.0719249	4	grey
11299	OR2L2	62.8	51	-0.295045	4	grey
11300	OR2L3	77.5	77.8333	0.00611312	3	grey
11301	OR2L5	116.333	101.333	-0.197337	5	grey
11302	OR2L8	108.167	106.667	-0.0199607	3	grey
11303	OR2M2	73.6667	68.8333	-0.0965485	3	grey
11304	OR2M3	53.3333	53.3333	0	4	grey
11305	OR2M4	44.6667	43	-0.053638	4	grey
11306	OR2M5	136.333	133.833	-0.0265046	3	grey
11307	OR2M7	89.1667	96.3333	0.11034	3	grey
11308	OR2S2	91	89	-0.0317089	4	grey
11309	OR2T1	72.8333	72.8333	0	3	grey
11310	OR2T10	59.5	62.3333	0.0660299	2	grey
11311	OR2T11	60	63.8333	0.0879265	4	grey
11312	OR2T12	116.5	103.333	-0.171461	4	grey
11313	OR2T2	66.8333	66.6667	-0.00354907	3	grey
11314	OR2T27	73	66.3333	-0.136204	5	grey
11315	OR2T29	75.1667	80.5	0.0976403	3	grey
11316	OR2T3	109	103.667	-0.0717015	3	grey
11317	OR2T33	107.667	102.333	-0.0726037	4	grey
11318	OR2T34	77.3333	75.3333	-0.0373132	3	grey
11319	OR2T35	66.2	62.4	-0.0839784	2	grey
11320	OR2T4	68.3333	65.6667	-0.0565835	3	grey
11321	OR2T5	55.5	64.8333	0.220567	4	grey
11322	OR2T6	60.1667	55.1667	-0.123031	5	grey
11323	OR2T8	87.6667	87.3333	-0.00543389	3	grey
11324	OR2V1	45.3333	49.3333	0.119464	5	grey
11325	OR2V2	50.5	57.1667	0.17562	5	grey
11326	OR2W1	78.6667	79.1667	0.00902628	2	grey
11327	OR2W3	106.25	103.75	-0.0340274	3	grey
11328	OR2Y1	99.2	112.8	0.183618	5	grey
11329	OR2Z1	93	85.8	-0.114966	4	grey
11330	OR3A1	42.8	45.4	0.0831939	3	grey
11331	OR3A2	99.6667	108.833	0.12573	4	grey
11332	OR3A3	40.6667	42	0.045443	3	grey
11333	OR4A15	106.833	94.6667	-0.172715	5	grey
11334	OR4A16	66.5	55.3333	-0.260899	5	grey
11335	OR4A47	124.333	124.667	0.00383186	4	grey
11336	OR4A5	74.8	77	0.0412763	4	grey
11337	OR4B1	48.1667	43.3333	-0.149289	4	grey
11338	OR4C11	90.6667	85	-0.0920606	2	grey
11339	OR4C12	89.6667	83.5	-0.101621	2	grey
11340	OR4C13	37.1667	35.6667	-0.0578441	4	grey
11341	OR4C15	63.1667	68.8333	0.122092	5	grey
11342	OR4C16	75.3333	75.3333	0	3	grey
11343	OR4C3	29	27.3333	-0.0824622	3	grey
11344	OR4C45	74.4	81	0.121059	2	grey
11345	OR4C46	88.8333	88.1667	-0.0107464	2	grey
11346	OR4C6	77.8333	74	-0.0719152	3	grey
11347	OR4D1	62.1667	65.5	0.0741909	5	grey
11348	OR4D10	65	65	0	3	grey
11349	OR4D11	77.3333	73.3333	-0.075617	4	grey
11350	OR4D2	46	46.1667	0.00510689	2	grey
11351	OR4D5	47.8333	44.3333	-0.107294	2	grey
11352	OR4D6	43.5	43.8333	0.0107664	3	grey
11353	OR4D9	28.3333	32.3333	0.184425	4	grey
11354	OR4E2	55.1667	58	0.0710008	3	grey
11355	OR4F15	82.6667	91.6667	0.147398	3	grey
11356	OR4F16	139.5	156	0.160194	5	grey
11357	OR4F17	162.833	196.167	0.267187	6	grey
11358	OR4F21	139.5	156	0.160194	5	grey
11359	OR4F29	139.5	156	0.160194	5	grey
11360	OR4F3	139.5	156	0.160194	5	grey
11361	OR4F4	162.833	196.167	0.267187	6	grey
11362	OR4F5	166.833	181.667	0.122184	5	grey
11363	OR4F6	68.5	77.1667	0.169541	5	grey
11364	OR4K1	74.3333	65.8333	-0.172721	4	grey
11365	OR4K13	109.833	102.833	-0.0941222	4	grey
11366	OR4K14	48.5	46.6667	-0.0544478	3	grey
11367	OR4K15	70.8333	73.5	0.052587	4	grey
11368	OR4K17	60.1667	50.5	-0.248173	4	grey
11369	OR4K2	86.8333	84	-0.0473057	3	grey
11370	OR4K5	65.1667	66	0.0180565	3	grey
11371	OR4L1	75.8333	74	-0.0348417	3	grey
11372	OR4M1	59.3333	52.1667	-0.182433	4	grey
11373	OR4M2	44.5	46.5	0.062061	4	grey
11374	OR4N2	67.3333	68	0.0140069	4	grey
11375	OR4N4	102.2	98	-0.0599425	3	grey
11376	OR4N5	65.5	67.5	0.0427496	4	grey
11377	OR4P4	62.2	67.2	0.109847	3	grey
11378	OR4Q3	41.5	41.1667	-0.0113599	4	grey
11379	OR4S1	63.8	67.6	0.0822148	4	grey
11380	OR4S2	32.3333	34.1667	0.077243	4	grey
11381	OR4X1	82	73.8333	-0.14943	4	grey
11382	OR4X2	35.3333	37.1667	0.0710195	3	grey
11383	OR51A2	70.6667	77.5	0.13139	5	grey
11384	OR51A4	75.6667	77.5	0.0340932	3	grey
11385	OR51A7	87	89.5	0.0404143	4	grey
11386	OR51B2	63	58.5	-0.105182	4	grey
11387	OR51B4	78.8333	79.1667	0.00601124	4	grey
11388	OR51B5	39.5	42.8333	0.114106	4	grey
11389	OR51B6	66.8333	53.6667	-0.311333	5	grey
11390	OR51D1	76.6667	84.3333	0.135814	4	grey
11391	OR51E1	58.4	48	-0.277681	4	grey
11392	OR51E2	109.667	112.167	0.0322283	3	grey
11393	OR51F1	66.6667	66.3333	-0.00712443	4	grey
11394	OR51F2	69.6667	68.8333	-0.017114	3	grey
11395	OR51G1	48.4	49.2	0.0231763	1	grey
11396	OR51G2	82.8333	83.5	0.0114273	2	grey
11397	OR51I1	81	75.6	-0.0982795	3	grey
11398	OR51I2	42.8333	46	0.100632	4	grey
11399	OR51L1	43	45.5	0.0797272	2	grey
11400	OR51M1	82.8333	66.5	-0.312636	5	grey
11401	OR51Q1	74.8	58.6	-0.346886	5	grey
11402	OR51S1	62	61.4	-0.0138058	3	grey
11403	OR51T1	122.5	119.5	-0.0354779	3	grey
11404	OR51V1	74.8333	75	0.00316728	3	grey
11405	OR52A1	63	63.3333	0.00749454	2	grey
11406	OR52A5	74.3333	71.3333	-0.0586277	3	grey
11407	OR52B2	60	62	0.0465426	4	grey
11408	OR52B4	80.8333	76.5	-0.0784923	2	grey
11409	OR52B6	83.2	72.2	-0.201977	5	grey
11410	OR52D1	90.2	91.4	0.018859	3	grey
11411	OR52E2	43.8333	46.3333	0.0782848	4	grey
11412	OR52E4	81	73.8333	-0.131943	3	grey
11413	OR52E6	122.667	108.667	-0.173332	4	grey
11414	OR52E8	59.1667	62.5	0.0777922	3	grey
11415	OR52H1	52.5	61.5	0.224317	5	grey
11416	OR52I1	68.3333	67.1667	-0.0244827	2	grey
11417	OR52I2	41.6667	41.5	-0.00564656	4	grey
11418	OR52J3	39.1667	37.6667	-0.0549083	3	grey
11419	OR52K1	30.8333	28.5	-0.109823	4	grey
11420	OR52K2	74.75	71.5	-0.0632649	2	grey
11421	OR52L1	62.4	56.6	-0.138414	4	grey
11422	OR52M1	117.833	103.167	-0.190046	4	grey
11423	OR52N1	95.6667	90.6667	-0.0766213	3	grey
11424	OR52N2	93	93.6667	0.0101958	2	grey
11425	OR52N4	58.3333	57.3333	-0.0245223	3	grey
11426	OR52N5	86.8333	100.5	0.208639	4	grey
11427	OR52R1	45.5	42.5	-0.0962153	3	grey
11428	OR52W1	92	89.3333	-0.0419723	2	grey
11429	OR56A1	59.1667	58.3333	-0.0201216	3	grey
11430	OR56A3	79.3333	76.8333	-0.0456106	4	grey
11431	OR56A4	66	68.8333	0.0597547	4	grey
11432	OR56A5	65.8	63.2	-0.0572748	2	grey
11433	OR56B1	55.3333	45	-0.292355	4	grey
11434	OR56B4	97	83.8333	-0.20815	5	grey
11435	OR5A1	49.8333	56.6667	0.181963	5	grey
11436	OR5A2	60.6667	56.3333	-0.105117	5	grey
11437	OR5AC2	77.6667	70.8333	-0.131099	5	grey
11438	OR5AK2	54	52.8333	-0.0309319	3	grey
11439	OR5AN1	62	63	0.0227201	5	grey
11440	OR5AP2	108.833	107.167	-0.02206	2	grey
11441	OR5AR1	22.5	19.75	-0.179549	2	grey
11442	OR5AS1	100.167	99.5	-0.00953851	3	grey
11443	OR5AU1	82.1667	86.6667	0.076023	3	grey
11444	OR5B12	39.3333	33.8333	-0.211504	3	grey
11445	OR5B17	43	50.5	0.227069	4	grey
11446	OR5B2	53.3333	60.1667	0.170908	4	grey
11447	OR5B21	95.1667	86.6667	-0.133509	3	grey
11448	OR5B3	87	80	-0.119582	3	grey
11449	OR5C1	84.8333	81.3333	-0.0600614	3	grey
11450	OR5D13	42.6667	47.8333	0.161334	4	grey
11451	OR5D14	83.3333	82.6667	-0.01145	2	grey
11452	OR5D16	99.5	92.8333	-0.0990231	3	grey
11453	OR5D18	123.167	121.667	-0.0175347	3	grey
11454	OR5F1	99.8	88.6	-0.169925	4	grey
11455	OR5H1	41	38.8	-0.0776209	3	grey
11456	OR5H14	38.25	44	0.197232	3	grey
11457	OR5H15	66.6	59.8	-0.152952	3	grey
11458	OR5H2	87.1667	82.6667	-0.0755804	2	grey
11459	OR5H6	56.8	67.4	0.242927	5	grey
11460	OR5I1	70	41.3333	-0.746025	6	red
11461	OR5J2	79.3333	81.5	0.0383954	5	grey
11462	OR5K1	31.8333	31.8333	0	3	grey
11463	OR5K2	67.6	57.8	-0.222392	4	grey
11464	OR5K3	37.8333	31.1667	-0.271729	2	grey
11465	OR5K4	101.8	93.4	-0.122981	2	grey
11466	OR5L1	51	57.4	0.167457	4	grey
11467	OR5L2	99.6667	95	-0.0684797	4	grey
11468	OR5M1	61.8	52.6	-0.228532	3	grey
11469	OR5M10	64.5	65	0.0109711	4	grey
11470	OR5M11	39.8333	39.6667	-0.0059006	3	grey
11471	OR5M3	69	72.1667	0.0638316	3	grey
11472	OR5M8	62.6667	65.3333	0.0591958	3	grey
11473	OR5M9	68.6667	63.1667	-0.118644	4	grey
11474	OR5P2	69.6667	73.1667	0.0697411	4	grey
11475	OR5P3	107	100.167	-0.0942973	3	grey
11476	OR5R1	85.6	88	0.0394383	3	grey
11477	OR5T1	45.8333	41.3333	-0.145742	3	grey
11478	OR5T2	63.6667	64.5	0.0184727	5	grey
11479	OR5T3	100.333	103.167	0.0397849	4	grey
11480	OR5V1	60.8333	56.1667	-0.113211	4	grey
11481	OR5W2	86	85.3333	-0.0110977	3	grey
11482	OR6A2	53	52.6667	-0.00893312	3	grey
11483	OR6B1	46.5	49.1667	0.0788016	4	grey
11484	OR6B2	77.8333	75.3333	-0.0464926	3	grey
11485	OR6B3	100.5	98.3333	-0.0311299	3	grey
11486	OR6C1	58.8333	60.6667	0.0435414	2	grey
11487	OR6C2	43.3333	48.5	0.159037	5	grey
11488	OR6C3	62	58.5	-0.0824622	3	grey
11489	OR6C4	50.4	55.4	0.133927	4	grey
11490	OR6C6	69	75.8333	0.134377	3	grey
11491	OR6C65	63.6667	67.6667	0.0865877	4	grey
11492	OR6C68	102.75	76.5	-0.420843	4	grey
11493	OR6C70	66	72.3333	0.130308	5	grey
11494	OR6C74	66.4	68.4	0.0421871	3	grey
11495	OR6C75	82.1667	86.8333	0.0787631	4	grey
11496	OR6C76	49.8333	50.3333	0.0141211	3	grey
11497	OR6F1	73.8333	63.6667	-0.210659	5	grey
11498	OR6K2	70.6667	67.5	-0.0651983	2	grey
11499	OR6K3	40	45	0.16601	3	grey
11500	OR6K6	83.8333	81.3333	-0.0431546	4	grey
11501	OR6M1	75	59.1667	-0.337035	5	grey
11502	OR6N1	65.6667	61.1667	-0.100824	4	grey
11503	OR6N2	98.5	88.1667	-0.158192	2	grey
11504	OR6P1	89.8333	97.3333	0.114459	4	grey
11505	OR6Q1	84.8333	82.8333	-0.034014	4	grey
11506	OR6S1	79.3333	65.1667	-0.279894	6	grey
11507	OR6T1	98.1667	88.6667	-0.145283	5	grey
11508	OR6V1	95.3333	91.1667	-0.06379	3	grey
11509	OR6X1	74.5	67.5	-0.140373	6	grey
11510	OR6Y1	79.6667	71.6667	-0.150679	5	grey
11511	OR7A10	44.1667	43	-0.0377549	4	grey
11512	OR7A17	40.1667	36.1667	-0.147467	2	grey
11513	OR7A5	64.8333	63.8333	-0.0220825	3	grey
11514	OR7C1	55.1667	55	-0.00428736	3	grey
11515	OR7C2	75.3333	66.6667	-0.173868	4	grey
11516	OR7D2	91.1667	94	0.0436824	4	grey
11517	OR7D4	68.5	62.6667	-0.126475	2	grey
11518	OR7E24	80.6667	81.5	0.0146468	3	grey
11519	OR7G1	38.3333	41.3333	0.106042	4	grey
11520	OR7G2	50.3333	54.8333	0.121231	4	grey
11521	OR7G3	93.3333	86	-0.116752	3	grey
11522	OR8A1	61	56.3333	-0.112894	1	grey
11523	OR8B12	74.3333	73.8333	-0.00960733	3	grey
11524	OR8B2	80	81.6667	0.0293838	3	grey
11525	OR8B3	61.3333	66.6667	0.118441	5	grey
11526	OR8B4	69.8333	67.6667	-0.0448185	3	grey
11527	OR8B8	69	69.6667	0.0136749	3	grey
11528	OR8D1	69.1667	60.8333	-0.182401	5	grey
11529	OR8D2	73.6667	63.5	-0.211165	5	grey
11530	OR8D4	49.5	53.3333	0.105554	5	grey
11531	OR8G1	106	90.1667	-0.231032	5	grey
11533	OR8G5	65.6667	59.1667	-0.148001	3	grey
11534	OR8H1	48	41.6667	-0.199672	3	grey
11535	OR8H2	61.5	65.8333	0.0967116	2	grey
11536	OR8H3	64.3333	62.3333	-0.0448542	4	grey
11537	OR8I2	60.8333	60.1667	-0.0156391	4	grey
11538	OR8J1	52.2	48.8	-0.0952805	3	grey
11539	OR8J3	62.8333	61.8333	-0.0227799	3	grey
11540	OR8K1	48.1667	50	0.0528167	3	grey
11541	OR8K3	44	44	0	3	grey
11542	OR8K5	48.4	47.6	-0.0235547	2	grey
11543	OR8S1	102.333	97.6667	-0.066671	3	grey
11544	OR8U1	91.3333	79.6667	-0.194879	2	grey
11545	OR8U8	70.5	65.8333	-0.0973754	3	grey
11546	OR9A2	80	82.4	0.0421255	4	grey
11547	OR9A4	51.5	44.3333	-0.211745	3	grey
11548	OR9G1	103.667	102.667	-0.01385	3	grey
11549	OR9G4	108.5	111.167	0.0347131	2	grey
11550	OR9G9	103.667	102.667	-0.01385	3	grey
11551	OR9I1	47.2	49.2	0.0586542	4	grey
11552	OR9K2	85.6	84	-0.0269042	3	grey
11553	OR9Q1	77.6667	69	-0.168398	2	grey
11554	OR9Q2	66.5	62.1667	-0.0957241	3	grey

## Sheet: SourceData-Figures 3a-c (siRNA)
	RhoA										DNMT3A										S1PR1										ATAD2										CDK4
Log SI-12(nM)	NC					siRNA					NC					siRNA					NC					siRNA					NC					siRNA					NC					siRNA
3.09691	0.24	0.21	0.22	0.24	0.23	0.09	0.09	0.09	0.07	0.07	0.37	0.37	0.4	0.4	0.36	0.21	0.25	0.23	0.25	0.36	0.31	0.32	0.28	0.22	0.27	0.22	0.32	0.28	0.26	0.3	0.31	0.32	0.28	0.22	0.27	0.36	0.32	0.28	0.27	0.28	0.24	0.21	0.22	0.24	0.23	0	0	0	0
2.79588	0.27	0.25	0.27	0.23	0.25	0.17	0.15	0.14	0.15	0.15	0.39	0.4	0.39	0.43	0.41	0.21	0.23	0.21	0.3	0.31	0.37	0.35	0.37	0.32	0.34	0.35	0.37	0.38	0.41	0.35	0.37	0.35	0.37	0.32	0.34	0.43	0.4	0.35	0.34	0.31	0.27	0.25	0.27	0.23	0.25	0	0	0	0
2.49485	0.3	0.29	0.28	0.28	0.26	0.1	0.11	0.13	0.12	0.11	0.4	0.43	0.38	0.32	0.34	0.23	0.26	0.24	0.32	0.3	0.47	0.5	0.45	0.47	0.44	0.26	0.31	0.32	0.37	0.45	0.47	0.5	0.45	0.47	0.44	0.47	0.47	0.43	0.46	0.43	0.3	0.29	0.28	0.28	0.26	0	0	0	0
2.19382	0.39	0.42	0.42	0.38	0.35	0.14	0.16	0.16	0.14	0.17	0.49	0.44	0.42	0.44	0.45	0.15	0.16	0.19	0.2	0.26	0.48	0.53	0.48	0.42	0.41	0.35	0.49	0.41	0.47	0.46	0.48	0.53	0.48	0.42	0.41	0.48	0.49	0.43	0.43	0.4	0.39	0.42	0.42	0.38	0.35	0	0	0	0
1.89279	0.61	0.55	0.52	0.56	0.48	0.22	0.2	0.18	0.15	0.18	0.56	0.5	0.6	0.58	0.39	0.23	0.17	0.19	0.31	0.28	0.38	0.46	0.38	0.4	0.39	0.35	0.45	0.46	0.41	0.33	0.38	0.46	0.38	0.4	0.39	0.44	0.48	0.42	0.41	0.43	0.61	0.55	0.52	0.56	0.48	0	0	0	0
1.59176	0.67	0.62	0.66	0.67	0.59	0.29	0.32	0.3	0.27	0.26	0.65	0.55	0.65	0.64	0.63	0.29	0.2	0.23	0.28	0.35	0.5	0.55	0.43	0.41	0.43	0.49	0.46	0.41	0.37	0.42	0.5	0.55	0.43	0.41	0.43	0.56	0.57	0.53	0.51	0.46	0.67	0.62	0.66	0.67	0.59	0	0	0	0
1.29073	0.64	0.59	0.61	0.69	0.61	0.22	0.26	0.26	0.25	0.26	0.69	0.74	0.74	0.71	0.78	0.52	0.53	0.56	0.52	0.59	0.58	0.55	0.53	0.57	0.59	0.84	0.75	0.75	0.83	0.8	0.58	0.55	0.53	0.57	0.59	0.66	0.57	0.56	0.6	0.63	0.64	0.59	0.61	0.69	0.61	0	0	0	0
0.9897	0.83	0.86	0.86	0.97	0.85	0.38	0.38	0.41	0.43	0.39	0.64	0.67	0.66	0.68	0.72	0.56	0.55	0.55	0.52	0.51	0.7	0.68	0.6	0.73	0.66	0.91	0.82	0.84	0.87	0.85	0.7	0.68	0.6	0.73	0.66	0.66	0.6	0.62	0.65	0.59	0.83	0.86	0.86	0.97	0.85	0.06	0.06	0.04	0.06
0.68867	0.82	0.83	0.81	0.89	0.85	0.38	0.35	0.38	0.41	0.46	0.8	0.85	0.86	0.8	0.79	0.76	0.65	0.64	0.7	0.68	0.73	0.71	0.72	0.77	0.8	0.8	0.69	0.69	0.82	0.76	0.73	0.71	0.72	0.77	0.8	0.66	0.61	0.61	0.59	0.6	0.82	0.83	0.81	0.89	0.85	0.06	0.07	0.05	0.07
0.38764	0.75	0.79	0.79	0.82	0.83	0.43	0.5	0.45	0.46	0.48	0.97	1.02	0.99	1.04	1.01	0.98	0.88	0.79	0.97	0.98	0.81	0.76	0.69	0.74	0.7	0.81	0.73	0.79	0.79	0.78	0.81	0.76	0.69	0.74	0.7	0.63	0.63	0.62	0.68	0.65	0.75	0.79	0.79	0.82	0.83	0.08	0.08	0.1	0.12
0.08661	0.84	0.82	0.82	0.85	0.82	0.42	0.49	0.48	0.5	0.57	1.09	1.06	1.06	1.07	1.14	1.01	1.07	0.97	1.01	1.04	0.86	0.73	0.66	0.71	0.71	0.79	0.76	0.8	0.7	0.83	0.86	0.73	0.66	0.71	0.71	0.74	0.58*	0.62	0.72	0.78	0.84	0.82	0.82	0.85	0.82	0.09	0.09	0.1	0.17
0	0.97	0.96	1.03	1.03	1.01	0.97	1.03	1.02	0.99	0.99	0.94	0.93	1.02	1.06	1.05	1.06	0.95	0.91	1.03	1.04	1.2	1.12	0.96	0.94	0.79	1.13	0.93	1.01	0.95	0.98	1.2	1.12	0.96	0.94	0.79	1.13	0.93	1.01	0.95	0.98	0.97	0.96	1.03	1.03	1.01	1	0.99	0.92	1
Log SI-12(pM)	NC					siRNA					NC					siRNA					NC					siRNA					NC					siRNA					NC					siRNA
3.9897	0.6	0.58	0.54	0.51	0.57	0.35	0.33	0.32	0.31	0.31																															0.57	0.57	0.32	0.32	0.31	0.05	0.12	0.03	0.04
3.68867	0.59	0.58	0.55	0.58	0.59	0.4	0.4	0.37	0.38	0.37																															0.44	0.34	0.34	0.37	0.35	0.1	0.13	0	0.02
3.38764	0.66	0.68	0.7	0.63	0.66	0.54	0.46	0.5	0.43	0.4																															0.46	0.42	0.4	0.46	0.46	0.14	0.12	0.1	0.08
3.08661	0.8	0.82	0.78	0.79	0.79	0.49	0.49	0.44	0.46	0.41																															0.51	0.52	0.51	0.61	0.59	0.2	0.23	0.13	0.17
2.78558	0.86	0.91	0.88	0.93	0.88	0.57	0.57	0.58	0.56	0.56																															0.75	0.75	0.67	0.73	0.68	0.35	0.34	0.25	0.23
2.48455	1.02	1.01	1.01	1.02	1.01	0.7	0.68	0.71	0.72	0.66																															0.94	0.86	0.94	0.93	0.95	0.28	0.39	0.36	0.23
2.18352	0.98	0.99	0.99	1	1.01	0.82	0.79	0.84	0.82	0.8																															0.87	0.89	0.87	0.98	1.05	0.23	0.22	0.28	0.37
1.88249	0.95	0.98	0.99	0.96	1.04	0.87	0.85	0.88	1.02	0.66																															0.9	0.93	0.92	0.96	1.12	0.29	0.45	0.4	0.51
1.58146	0.97	0.97	1	1.03	1.06	0.9	0.95	0.97	0.97	0.97																															0.9	0.99	1.11	1.2	1.36	0.48	0.56	0.59	0.63
1.28043	0.95	0.96	0.99	0.97	1.01	0.91	0.92	0.95	0.98	0.97																															0.97	0.99	1.12	1.05	1.24	0.41	0.46	0.5	0.76
0.9794	0.98	0.92	0.96	0.96	0.97	0.95	0.96	0.99	0.98	1																															1.12	1.04	1.13	1.17	1.23	0.51	0.68	0.74	0.75
0	1.02	0.95	1	1.02	1.01	0.94	1	1.03	1.02	1.02																															0.88	0.99	0.95	1.01	1.16	0.91	1.2	0.9	0.86
[truncated: 81 more columns]

## Sheet: SourceData-Figure 3d (MCF7)
SI12 Conc (nM)		SI12					SI12+CCG1423(10μM)					DMSO					CCG1423 (10μM)
												0.94	1.02	1.01	1.01	1.03	0.72	0.75	0.74	0.76	0.82
10		0.74	0.69	0.75	0.69	0.74	0.4	0.42	0.45	0.54	0.55
20		0.72	0.73	0.79	0.71	0.72	0.25	0.23	0.27	0.3	0.35
39		0.52	0.64	0.43	0.52	0.51	0.22	0.2	0.22	0.22	0.25
78		0.35	0.35	0.33	0.32	0.28	0.2	0.19	0.18	0.21	0.2
156		0.11	0.16	0.09	0.09	0.05	0.15	0.13	0.13	0.17	0.16
		SI12					SI12 + SGI1027 (5μM)					DMSO					SGI1027 (5μM)
												0.96	1.02	1	0.99	1.03	0.42	0.46	0.42	0.42	0.51
10		0.74	0.69	0.75	0.69	0.74	0.24	0.22	0.19	0.25	0.22
20		0.72	0.73	0.79	0.71	0.72	0.18	0.21	0.21	0.2	0.18
39		0.52	0.64	0.43	0.52	0.51	0.08	0.07	0.08	0.06	0.08
78		0.35	0.35	0.33	0.32	0.28	0.04	0.06	0.06	0.03	0.04
156		0.11	0.16	0.09	0.09	0.05	0	0	0	0	0
		SI12					SI12+Fingolimod-2.5μM					DMSO					Fingolimod-2.5μM
												0.967965	1.01274	1.0088	0.992135	1.01835	0.92311	0.933641	0.941143	0.926065	0.923564
10		0.853326	0.845977	0.819533	0.860676	0.800818	0.848704	0.839157	0.835066	0.834308	0.832414
20		0.628065	0.671405	0.728004	0.777027	0.718609	0.624276	0.664358	0.681861	0.670723	0.615487
39		0.424852	0.420306	0.451674	0.440233	0.521155	0.552523	0.515093	0.467283	0.445007	0.472435
78		0.291044	0.288771	0.271647	0.327262	0.31673	0.323019	0.363707	0.304228	0.287104	0.278845
156		0.275587	0.271875	0.215654	0.246037	0.2374	0.258312	0.190877	0.195272	0.172769	0.180118
		SI12					SI12+WZ4003-10μM					DMSO					WZ4003-10μM
												0.919034	0.958703	1.00704	1.05863	1.05659	0.896485	0.810662	0.809154	0.793468	0.804252
10		0.777479	0.843468	0.876424	0.909306	0.844147	0.592561	0.549122	0.588187	0.56149	0.552666
20		0.677479	0.714734	0.635849	0.693391	0.655684	0.492183	0.438412	0.41164	0.455531	0.405456
39		0.466014	0.553948	0.51066	0.542334	0.496256	0.358095	0.29271	0.279663	0.274459	0.266767
78		0.408095	0.396179	0.397914	0.410659	0.440297	0.275515	0.254248	0.223554	0.217747	0.17559
156		0.33366	0.355681	0.376044	0.372725	0.380418	0.271141	0.266239	0.234112	0.230492	0.21473
		SI12					SI12 + ABE(2.5μM)					DMSO					ABE-2.5μM
												0.962196	0.985746	0.997753	1.05378	1.00052	0.25	0.25	0.22	0.2	0.21
10		0.711295	0.749238	0.741619	0.799187	0.805113	0.07	0.05	0.05	0.03	0.03
20		0.683357	0.707601	0.767017	0.766786	0.748853	0.08	0.07	0.06	0.07	0.04
39		0.499415	0.550596	0.572761	0.623557	0.597005	0.03	0.03	0.02	0	0.01
78		0.500339	0.534664	0.588154	0.543669	0.487794	0	0	0	0	0
156		0.3391	0.283148	0.273989	0.297771	0.263445	0	0	0	0	0
		SI12					SI12+Atuveciclib-0.625μM					DMSO					Atuveciclib-0.625μM
												0.964053	1.011	0.991851	1.05985	0.973251	0.322505	0.301519	0.322436	0.305744	0.310172
10		0.898167	0.801008	0.863078	0.838618	0.729059	0.131798	0.096914	0.110131	0.102569	0.105839
20		0.665286	0.63885	0.651455	0.694515	0.604306	0.118512	0.092349	0.096505	0.108292	0.078517
39		0.444396	0.395612	0.435402	0.537331	0.444532	0.06455	0.069796	0.054194	0.049765	0.041793
78		0.367064	0.345398	0.310309	0.327683	0.34056	0.007181	0	0	0	0
156		0.300225	0.293411	0.280875	0.261934	0.275697	0.026804	0.016448	0.037092	0.006636	0.007045
		SI12					SI12+BAY850-2.5μM					DMSO					BAY850-2.5μM
												0.983159	0.972301	0.99761	1.01425	1.03268	0.820057	0.799747	0.808418	0.764986	0.741552
10		0.615867	0.675233	0.695074	0.797403	0.795451	0.161399	0.081957	0.041963	0.060476	0.026496
20		0.597119	0.576263	0.659298	0.694527	0.662735	0.083207	0.026887	0.041729	0.010249	-0.00428
39		0.540018	0.526114	0.516662	0.595869	0.56189	0.068522	0.0479	0.034073	0.005874	0
78		0.433236	0.413083	0.452921	0.5076	0.428159	0.031808	0	0	0	0
156		0.333953	0.341608	0.323876	0.362308	0.361918	0	0	0	0	0
		SI12					SI12+JNK-IN-8-5μM					DMSO					SI12+JNK-IN-8-5μM
												0.874184	0.971693	1.00413	1.05569	1.0943	0.65	0.65	0.61	0.57	0.57
10		0.766634	0.70446	0.674435	0.770786	0.791929	0.204117	0.19287	0.189634	0.184319	0.150655
20		0.569685	0.585712	0.686214	0.823981	0.770207	0.155816	0.158127	0.163443	0.117762	0.13078
39		0.392721	0.437131	0.441861	0.467832	0.514462	0.10975	0.063607	0.112446	0.051204	0.048046
78		0.308341	0.36984	0.355165	0.329388	0.292991	0.023626	0.01261	0.009144	0	0
156		0.300039	0.304576	0.251187	0.261035	0.265766	0	0	0	0	0

## Sheet: SourceData-Figure 5a (T47D)
SI12 Conc (nM)		SI12					SI12+CCG1423					DMSO					CCG1423
												0.947973	0.951874	1.02804	0.989686	1.08243	0.386212	0.36541	0.344392	0.363135	0.367252
2.5		0.686757	0.687082	0.695641	0.724136	0.785783	0.320556	0.318714	0.312755	0.336591	0.324023
5		0.491522	0.499865	0.521858	0.518933	0.524892	0.297371	0.286753	0.291303	0.291412	0.284911
10		0.372344	0.367902	0.360968	0.379387	0.383395	0.273643	0.268334	0.283936	0.279927	0.271693
20		0.337241	0.335507	0.337133	0.339516	0.353817	0.268768	0.25945	0.258367	0.268226	0.262484
39		0.358368	0.352084	0.362918	0.354251	0.355551	0.269418	0.268551	0.267684	0.275268	0.274835
		SI12					SI12 + SGI1027					DMSO					SGI1027
												0.998066	1.03204	1.01512	0.998702	0.956075	0.498117	0.633888	0.58299	0.578663	0.513895
2.5		0.736576	0.738611	0.730595	0.764442	0.79549	0.050593	0.24248	0.24757	0.34644	0.168677
5		0.420497	0.405863	0.406881	0.397084	0.468087	0.0236168	0.02578	0.0306154	0.106963	0.0430855
10		0.311829	0.31132	0.318191	0.324935	0.339823	0.0199267	0.0194177	0.0209447	0.0197995	0.0167456
20		0.3201	0.342877	0.331552	0.335497	0.349239	0.0145824	0.0145824	0.0192905	0.0149641	0.0205629
39		0.330152	0.325062	0.3173	0.330152	0.331806	0.0158548	0.0153459	0.0197995	0.018527	0.0182725
		SI12					SI12+Fingolimod					DMSO					Fingolimod
												0.962447	0.983348	0.984152	0.995751	1.0743	1.11714	0.961872	0.920185	0.980707	0.939708
2.5		0.75998	0.782489	0.766641	0.779503	0.809477	0.748725	0.698195	0.723345	0.761702	0.7818
5		0.506982	0.545225	0.535234	0.550737	0.5814	0.472185	0.441408	0.507557	0.543732	0.506064
10		0.367105	0.386743	0.379737	0.418324	0.418669	0.394896	0.413271	0.427282	0.412467	0.386628
20		0.360444	0.360559	0.366071	0.366416	0.369516	0.427741	0.412927	0.391681	0.387891	0.412582
39		0.365726	0.362281	0.365152	0.373995	0.363659	0.404543	0.382034	0.357917	0.358032	0.376292
		SI12					SI12+WZ4003					DMSO					WZ4003
												0.909957	0.908189	0.961981	1.07425	1.14562	0.485132	0.461617	0.462137	0.472646	0.465779
2.5		0.681573	0.688024	0.70592	0.722672	0.719238	0.341858	0.36246	0.336136	0.372344	0.323546
5		0.344459	0.341026	0.276621	0.338737	0.397836	0.150411	0.14292	0.183914	0.238851	0.176631
10		0.248112	0.246551	0.256643	0.259661	0.271002	0.139486	0.12648	0.124607	0.124399	0.117948
20		0.258516	0.273915	0.268297	0.267777	0.27121	0.128041	0.125752	0.115139	0.142295	0.128665
39		0.289522	0.283384	0.287546	0.286401	0.299511	0.16685	0.157798	0.159463	0.164457	0.155821
		SI12					SI12 + ABE					DMSO					ABE
												0.990443	1.00399	1.0214	0.962628	1.02154	0.777908	0.731121	0.711152	0.717856	0.674493
2.5		0.768351	0.751662	0.780047	0.749094	0.773343	0.400907	0.37138	0.420877	0.424443	0.363963
5		0.469232	0.426725	0.506034	0.511739	0.589907	0.235871	0.246142	0.254843	0.251562	0.259122
10		0.374947	0.366959	0.388069	0.382079	0.42915	0.284797	0.233732	0.259978	0.259407	0.235301
20		0.308333	0.339714	0.35027	0.342282	0.3681	0.253131	0.248424	0.235158	0.248852	0.244715
39		0.377942	0.361253	0.361253	0.400194	0.402476	0.305623	0.317605	0.309474	0.326734	0.327019
		SI12					SI12+Atuveciclib					DMSO					Atuveciclib
												0.972595	0.913412	0.986338	1.01894	1.10872	0.512674	0.487195	0.499132	0.507558	0.517288
2.5		0.666851	0.695439	0.673371	0.707175	0.750409	0.324994	0.361407	0.413668	0.462419	0.412765
5		0.460613	0.52421	0.497427	0.575869	0.585399	0.28156	0.291691	0.298111	0.309045	0.315465
10		0.328505	0.340743	0.354786	0.373243	0.395211	0.236421	0.239229	0.263404	0.250865	0.242339
20		0.304832	0.309045	0.31055	0.330612	0.338436	0.245749	0.250464	0.258689	0.259291	0.251166
39		0.355689	0.333119	0.366322	0.372341	0.373344	0.260696	0.296005	0.296306	0.30092	0.283366
		SI12					SI12+BAY850					DMSO					BAY850
												0.965256	0.972494	0.969196	0.998791	1.09426	0.809492	0.722082	0.754975	0.792267	0.787869
2.5		0.678102	0.679476	0.695144	0.685706	0.808576	0.454627	0.497691	0.512259	0.50777	0.568701
5		0.477259	0.491369	0.480191	0.529577	0.511985	0.363826	0.356679	0.397086	0.374088	0.376012
10		0.360803	0.350541	0.375005	0.376379	0.382976	0.278706	0.270093	0.283837	0.305369	0.31838
20		0.32681	0.327084	0.343027	0.341745	0.346326	0.25131	0.259007	0.26762	0.257632	0.245904
39		0.320579	0.327909	0.331666	0.334598	0.347792	0.2175	0.231153	0.248745	0.256166	0.264962
		SI12					SI12+JNK-IN-8					DMSO					SI12+JNK-IN-8
												0.988336	1.02226	1.01925	0.965516	1.00464	0.828476	0.859506	0.858419	0.928087	0.849243
2.5		0.78839	0.840912	0.823525	0.830649	0.851416	0.554756	0.562846	0.559103	0.564174	0.585666
5		0.368574	0.3827	0.379199	0.377025	0.388496	0.427737	0.411437	0.432928	0.422062	0.398155
10		0.449108	0.45599	0.492091	0.484606	0.509357	0.413489	0.413006	0.381372	0.413368	0.413972
20		0.357465	0.371592	0.375697	0.371834	0.386443	0.401415	0.400328	0.4054	0.417474	0.388979
39		0.371954	0.37932	0.418923	0.405641	0.425322	0.385236	0.381251	0.376542	0.374128	0.350342

[truncated: 12 more sheets: SourceData-Figure 5b (BT474), SourceData-Figure 5c (ZR-75-1), SourceData-Figure 6a (MDAMB231), SourceData-Figure 6b (PANC-1), SourceData-Figure 6c (LNCaP), SourceData-Figure 7a(MCF7), SourceData-Figure7b(5079-Numb.), SourceData-Figure7c(5079-Viab.), SourceData-Figure 7d(PDX4013), SourceData-Fig8a-ICI-T1-Terrace, SourceData-Fig8a-ICI-T2-Terrace, SourceData-Fig8a-ICI-T3-Terrace]
