# Supplementary material for: A genome-scale CRISPR Cas9 dropout screen identifies synthetically lethal targets in SRC-3 inhibited cancer cells
Source: Commun Biol. 2021 Mar 25;4:399. doi: 10.1038/s42003-021-01929-1 (PMC7994904; doi:10.1038/s42003-021-01929-1)
Supplement: Supplementary file 5 — Supplementary Data 3 [file 42003_2021_1929_MOESM5_ESM.xlsx]

## Sheet: Supplementary table 7
	number_of_processed_reads
T0_A_lib1	83855681
T0_A_lib2	83855681
T0_B_lib1	71652000
T0_B_lib2	71652000
T1_Control_lib1	61222022
T1_Control_lib2	61222022
T1_SI12_lib1	62317033
T1_SI12_lib2	62317033
T1_ICI_lib1	59707477
T1_ICI_lib2	59707477
T2_Control_lib1	86001828
T2_Control_lib2	86001828
T2_SI12_lib1	82619836
T2_SI12_lib2	82619836
T2_ICI_lib1	85257522
T2_ICI_lib2	85257522
T3_Control_lib1	80418681
T3_Control_lib2	80418681
T3_SI12_lib1	69779021
T3_SI12_lib2	69779021
T3_ICI_lib1	87568872
T3_ICI_lib2	87568872
